# Supplementary material for: Rac1 controls cell turnover and reversibility of the involution process in postpartum mammary glands
Source: PLoS Biol. 2023 Jan 19;21(1):e3001583. doi: 10.1371/journal.pbio.3001583 (PMC9851507; doi:10.1371/journal.pbio.3001583)
Supplement: S1 Data — (XLSX) [file pbio.3001583.s007.xlsx]

## Sheet: ID2 Fig 1(I)
RW-ID2	x10 images	adiposoft	genotype	Averages	sub-average	STDEV	n	std error
ID2RER478			ID2RER478	15529	10371.3	7644.78	3	4413.72
	19171.1		ID2RW483	13996.5
	17933.1		ID2RW484	1588.3
	13246.9		IDRW496	5137.29	13396.4	8656.6	3	4997.89
	19685		ID2RW497	12649.7
	15799.8		ID2RW518	22402.1
	9081.35
	16816.3			Av	SE
	12498.7		WT	10371.3	4413.72
AVG	15529		Rac1 null	13396.4	4997.89
ID2RW483	18184.6
	13619.3
	27884.7
	13971.9
	18691.7
	8437.11
	6604.48
	5485.44
	13089.3
AVG	13996.5
ID2RW484	903.64
	1922.94
	1200.59
	2207.41
	973.31
	2321.91
AVG	1588.3
IDRW496	142.48
	1167.34
	2023.62
	12779.9
	10810.6
	5061.15
	8899.94
	213.23
AVG	5137.29
ID2RW497	15615.6
	12748.4
	13375.9
	10663.9
	18184.3
	9710.82
	7908.61
	12990.2
AVG	12649.7
ID2RW518	23147.6
	20280.1
	26464.1
	22239.2
	19879.5
AVG	22402.1

## Sheet: ID4-Fig 1(I)
RW ID4	x10 images	adiposoft	Genotype	Average	sub-average	STDEV	n	std error
ID4RER459	24011.5		ID4RER459	35140.4	40449.1	4597.46	3	2654.34
	44053.5		ID4RW517	43103.4
	63392.7		ID4RW520	43103.4
	7560.67		ID4RW495	6456.62	14417.1	7305.59	3	4217.89
	19731.6		ID4RW498	20815
	38223.6		ID4RW521	15979.6
	45638.4
	38510.9
AVG	35140.4			Average	SE
			WT	40449.1	2654.34
			Rac1 null	14417.1	4217.89
ID4RW495	4409.66
	4204.4
	2556.28
	18790.9
	6151.81
	2626.67
AVG	6456.62
ID4RW498	15878.5
	13745.6
	28374.5
	25261.3
AVG	20815
ID4RW517	51864.8
	52906.8
	52540.5
	37066.3
	42460.8
	21781.2
AVG	43103.4
ID4RW520	31170
	37851.4
	25525.8
	22811.1
AVG	29339.5
ID4RW521	13395.6
	17047.5
	15259.7
	8624.64
	21885.9
	21787.2
	13856.7
AVG	15979.6

## Sheet: Plot Fig 1(I)
	Av	SE	Pvalues
ID2 WT	10371.3	4413.72	0.0043	between ID2 and ID4)
ID2 Rac1 null	13396.4	4997.89	0.8835
ID4 WT	40449.1	2654.34	0.0043	between ID2 and ID4)
ID4 Rac1 null	14417.1	4217.89	0.8835

## Sheet: Fig1 (k)
		WGA	Perilipin			WGA
RW459	1	93550.3	25064.6			mouse	WGA aver	mean	SD	n	SE
	9	51574.8	17165.8			RW459	39863.1
	10	26279.4	95930.4			RW517	21939.4
	16	19896.8	62679.9			RW520	39168.7	33657.1	10153.7	3	5862.26
	17	21740.9	39068.1			RW495	92252.5
	13	29870.5	69351.7			RW498	77328.3
	12	36129.1	55217.4			RW521	94546.7	88042.5	9349.39	3	5397.87
		39863.1	52068.3
						perilipin	average	mean	SD	n	SE
						mouse
	1	81795.8	9813.25			RW459	52068.3
RW495	3	144864	19859			RW517	66200.5
	10	56506.1	25271			RW520	131925	83397.9	42615.5	3	24604.1
	4	85774.9	34574.9			RW495	22264
	5	80641.8	38396.8			RW498	40759.5
	8	103932	5669.08			RW521	30127	31050.2	9282.25	3	5359.11
		92252.5	22264
RW498	1	56782	35143.8				WT	TG
	11	51194.8	41306.9			WGA mean	33657.1	88042.5		p=0.0024
	16	82473.9	56004.7			perilipin mean	83397.9	31050.2
	7	95856.7	34986.8
	17	100334	36355.4			WGA SE	5862.26	5397.87
		77328.3	40759.5			perilipin SE	24604.1	5359.11
RW517	1	26573.1	60618.3
	2	23262.2	45003.6
	3	30331	50335.3
	4	25778.3	32654.6
	5	23655.5	49699.9
	6	14471.1	129737
	7	14563.4	53124.4
	8	22712.2	56880.7
	9	22600.2	61451.9
	11	17546.6	31231.8
	12	19839.7	157469
		21939.4	66200.5
RW520	3	52103.1	79130.8
	5	52473.8	121244
	6	10154.5	153000
	7	49418.9	164878
	13	31693	141372
		39168.7	131925
RW521	3	65079.7	55099.4
	5	58226.9	25852.4
	17	71935.2	34314.5
	12	96920	16958
	7	180572	18410.5
		94546.7	30127

## Sheet: Fig 2F-data
adipsoft Fiji analysis adipocyte repopulation				10x images (5 regions per sample)
ID2						ID2
Tg			WT			Tg		WT
260825	37194.6		268463	21606.2		260825	21014.4	268463	22082.8
	19481.4			17564.4		260829	14494.3	268465	18133.6
	14991.9			11493.2		268025	40313.7	268027	58681.4
	8589.53			29273.8		268028	31298.6	268030	24120.8
	24814.6			30476.5		268029	47140.5		30754.7
	21014.4			22082.8		AVG	30852.3		18783
						SD	13410.7		8400
260829	33644.2		268465	26148.4		SE	5997.46
	6030.13			12040.3
	5842.96			8203.05
	18073.1			14128
	8881.33			30148.3
	14494.3			18133.6
268025	44213.2		268027	36797.9
	100857			49532.5
	23169.3			96981.7
	23838.3			67456.9
	9491.23			42637.8
	40313.7			58681.4
268028	27265.4		268030	29323.6
	24595.4			19021.5
	38741.4			21520.8
	39096.1			30552.2
	26795			20186
	31298.6			24120.8
268029	72744.2
	33493
	50045.5
	28102
	51317.9
	47140.5
adipsoft Fiji analysis adipocyte repopulation				10x images
ID4							ID4
Tg				WT			Tg		WT
275708	87863			275709	93105.5		275708	81222.3	275709	94536.1
	81198.1				124064		278240	49392.9	278653	50599.2
	35877.7				84698.3		278241	67003.8	278239	39280.5
	97086.6				94095.3		278651	45025.4	278654	51307.5
	104086				76717.6		AVG	60661.1		58930.8
	81222.3				94536.1		SD	16677.7		24368
							SE	8338.86		12184
278240	67346.3			278653	76234.1
	23886.9				25906.1
	43414				52655.3
	31850.1				23308.8
	80467.2				74891.4
	49392.9				50599.2
278241	87562.9			278239	80814.8
	39599.7				4264.81
	55451.8				39576.2
	66663.2				59517.6
	85741.3				12229
	67003.8				39280.5
278651	60839.7			278654	53333.1
	23656				66890.5
	29542.9				55426.9
	53960.9				21448.4
	57127.7				59438.8
	45025.4				51307.5

## Sheet: Fig 2F plot
	Average	SE	p-value	p-value between d2-D4
BW ID2 WT	30754.7	8400	0.5436					BW ID2 WT	30754.7	8400
BW ID2 Tg	30852.3	5997.46						BW ID4 WT	58930.8	12184
								BW ID2 Tg	30852.3	5997.46
BW ID4 WT	58930.8	12184		0.2512				BW ID4 Tg	60661.1	8338.86
BW ID4 Tg	60661.1	8338.86		0.0204

## Sheet: Fig 3E
Caspase 3 count RW ID1			20x images no zoom
BW312613 ID1	count	Total area	Avg size	%Area			BW312613 ID1		count	Total area	Avg size	%Area			WT	AVG count Casp3	AVG count Dapi	/Dapi x100
								20x_1.tif (blue)	568	12978.6	22.85	7.21			BW312613 ID1	2.2	485.2	0.453421
20x_1.tif (blue)	568	12978.6	22.85	7.21				20x_2.tif (blue)	233	6498.4	27.89	3.61			RW686 ID1	3.4	460.2	0.738809
20x_1.tif (red)	2							20x_3.tif (blue)	481	13081.8	27.197	7.268			RW688 ID1	1.5	462.3	0.324465
								20x_4.tif (blue)	494	13224.4	26.77	7.347					avg	0.505565
20x_2.tif (blue)	233	6498.4	27.89	3.61				20x_5.tif (blue)	710	18558.8	26.139	10.31					SD	0.212037
20x_2.tif (red)	5							20x_6.tif (blue)	597	14688.1	24.603	8.16					SE	0.122419
								20x_7.tif (blue)	408	11529.6	28.259	6.405
20x_3.tif (blue)	481	13081.8	27.197	7.268				20x_8.tif (blue)	428	8117.76	18.967	4.51			Tg	AVG count Casp3	AVG count Dapi
20x_3.tif (red)	2							20x_9.tif (blue)	324	6101.15	18.831	3.39			RW693 ID1	39.8	638.4	6.23434
								20x_10.tif (blue)	609	12797.4	21.014	7.11			RW694 ID1	40.3	692	5.8237
20x_4.tif (blue)	494	13224.4	26.77	7.347				AVG	485.2						RW695 ID1	14.6	598.7	2.43862
20x_4.tif (red)	5																avg	4.83222
								20x_1.tif (red)	2								SD	2.08306
20x_5.tif (blue)	710	18558.8	26.139	10.31				20x_2.tif (red)	5								SE	1.20266
20x_5.tif (red)	0							20x_3.tif (red)	2
								20x_4.tif (red)	5
20x_6.tif (blue)	597	14688.1	24.603	8.16				20x_5.tif (red)	0
20x_6.tif (red)	0							20x_6.tif (red)	0
								20x_7.tif (red)	2
20x_7.tif (blue)	408	11529.6	28.259	6.405				20x_8.tif (red)	4
20x_7.tif (red)	2							20x_9.tif (red)	0
								20x_10.tif (red)	2
20x_8.tif (blue)	428	8117.76	18.967	4.51				AVG	2.2
20x_8.tif (red)	4
20x_9.tif (blue)	324	6101.15	18.831	3.39
20x_9.tif (red)	0
20x_10.tif (blue)	609	12797.4	21.014	7.11
20x_10.tif (red)	2
RW686 ID1	count	Total area	Avg size	%Area			RW686 ID1		count	Total area	Avg size	%Area
								20x_1.tif (blue)	643	16306.6	25.36	9.059
20x_1.tif (blue)	643	16306.6	25.36	9.059				20x_2.tif (blue)	483	12774.9	26.449	7.097
20x_1.tif (red)	3							20x_3.tif (blue)	473	13412.3	28.356	7.451
								20x_4.tif (blue)	538	13495.6	25.085	7.498
20x_2.tif (blue)	483	12774.9	26.449	7.097				20x_5.tif (blue)	471	12263.8	26.038	6.813
20x_2.tif (red)	4							20x_6.tif (blue)	351	8247.63	23.498	4.582
								20x_7.tif (blue)	575	14254.4	24.79	7.919
20x_3.tif (blue)	473	13412.3	28.356	7.451				20x_8.tif (blue)	361	11724.8	32.479	6.514
20x_3.tif (red)	4							20x_9.tif (blue)	309	10670.9	34.534	5.928
								20x_10.tif (blue)	398	9882.82	24.831	5.49					WT	0.505565	0.122419
20x_4.tif (blue)	538	13495.6	25.085	7.498				AVG	460.2								Tg	4.83222	1.20266
20x_4.tif (red)	6
								20x_1.tif (red)	3
20x_5.tif (blue)	471	12263.8	26.038	6.813				20x_2.tif (red)	4
20x_5.tif (red)	3							20x_3.tif (red)	4
								20x_4.tif (red)	6
20x_6.tif (blue)	351	8247.63	23.498	4.582				20x_5.tif (red)	3
20x_6.tif (red)	2							20x_6.tif (red)	2
								20x_7.tif (red)	2
20x_7.tif (blue)	575	14254.4	24.79	7.919				20x_8.tif (red)	6
20x_7.tif (red)	2							20x_9.tif (red)	1
								20x_10.tif (red)	3
20x_8.tif (blue)	361	11724.8	32.479	6.514				AVG	3.4
20x_8.tif (red)	6
20x_9.tif (blue)	309	10670.9	34.534	5.928
20x_9.tif (red)	1
20x_10.tif (blue)	398	9882.82	24.831	5.49
20x_10.tif (red)	3
RW688 ID1	count	Total area	Avg size	%Area			RW688 ID1		count	Total area	Avg size	%Area
								20x_1.tif (blue)	508	11878.4	23.383	6.599
20x_1.tif (blue)	508	11878.4	23.383	6.599				20x_2.tif (blue)	287	6730.09	23.45	3.739
20x_1.tif (red)	0							20x_3.tif (blue)	363	9408.15	25.918	5.227
								20x_4.tif (blue)	478	12387.1	25.914	6.882
20x_2.tif (blue)	287	6730.09	23.45	3.739				20x_5.tif (blue)	463	11586.2	25.024	6.437
20x_2.tif (red)	3							20x_6.tif (blue)	611	15611.6	25.551	8.673
								20x_7.tif (blue)	522	12646.2	24.226	7.026
20x_3.tif (blue)	363	9408.15	25.918	5.227				20x_8.tif (blue)	454	12005.6	26.444	6.67
20x_3.tif (red)	4							20x_9.tif (blue)	427	9809.01	22.972	5.449
								20x_10.tif (blue)	510	14398.2	28.232	7.999
20x_4.tif (blue)	478	12387.1	25.914	6.882				AVG	462.3
20x_4.tif (red)	0
								20x_1.tif (red)	0
20x_5.tif (blue)	463	11586.2	25.024	6.437				20x_2.tif (red)	3
20x_5.tif (red)	2							20x_3.tif (red)	4
								20x_4.tif (red)	0
20x_6.tif (blue)	611	15611.6	25.551	8.673				20x_5.tif (red)	2
20x_6.tif (red)	0							20x_6.tif (red)	0
								20x_7.tif (red)	1
20x_7.tif (blue)	522	12646.2	24.226	7.026				20x_8.tif (red)	3
20x_7.tif (red)	1							20x_9.tif (red)	0
								20x_10.tif (red)	2
20x_8.tif (blue)	454	12005.6	26.444	6.67				AVG	1.5
20x_8.tif (red)	3
20x_9.tif (blue)	427	9809.01	22.972	5.449
20x_9.tif (red)	0
20x_10.tif (blue)	510	14398.2	28.232	7.999
20x_10.tif (red)	2
RW693 ID1	count	Total area	Avg size	%Area			RW693 ID1		count	Total area	Avg size	%Area
								20x_1.tif (blue)	637	12075	18.956	6.708
20x_1.tif (blue)	637	12075	18.956	6.708				20x_2.tif (blue)	825	18101.3	21.941	10.056
20x_1.tif (red)	25							20x_3.tif (blue)	362	13745.8	37.972	7.637
								20x_4.tif (blue)	603	12048.3	19.981	6.693
20x_2.tif (blue)	825	18101.3	21.941	10.056				20x_5.tif (blue)	619	14530	23.473	8.072
20x_2.tif (red)	69							20x_6.tif (blue)	752	16499.3	21.941	9.166
								20x_7.tif (blue)	717	15600.8	21.758	8.667
20x_3.tif (blue)	362	13745.8	37.972	7.637				20x_8.tif (blue)	490	10815.6	22.073	6.009
20x_3.tif (red)	41							20x_9.tif (blue)	639	11116.2	17.396	6.176
								20x_10.tif (blue)	740	14525.6	19.629	8.07
20x_4.tif (blue)	603	12048.3	19.981	6.693				AVG	638.4
20x_4.tif (red)	61
								20x_1.tif (red)	25
20x_5.tif (blue)	619	14530	23.473	8.072				20x_2.tif (red)	69
20x_5.tif (red)	23							20x_3.tif (red)	41
								20x_4.tif (red)	61
20x_6.tif (blue)	752	16499.3	21.941	9.166				20x_5.tif (red)	23
20x_6.tif (red)	42							20x_6.tif (red)	42
								20x_7.tif (red)	32
20x_7.tif (blue)	717	15600.8	21.758	8.667				20x_8.tif (red)	14
20x_7.tif (red)	32							20x_9.tif (red)	67
								20x_10.tif (red)	24
20x_8.tif (blue)	490	10815.6	22.073	6.009				AVG	39.8
20x_8.tif (red)	14
20x_9.tif (blue)	639	11116.2	17.396	6.176
20x_9.tif (red)	67
20x_10.tif (blue)	740	14525.6	19.629	8.07
20x_10.tif (red)	24
RW694 ID1	count	Total area	Avg size	%Area			RW694 ID1		count	Total area	Avg size	%Area
								20x_1.tif (blue)	612	18971.2	26.645	10.539
20x_1.tif (blue)	612	18971.2	26.645	10.539				20x_2.tif (blue)	607	14097.4	19.94	7.832
20x_1.tif (red)	14							20x_3.tif (blue)	437	12184.7	22.69	6.769
								20x_4.tif (blue)	727	15529.4	18.778	8.627
20x_2.tif (blue)	607	14097.4	19.94	7.832				20x_5.tif (blue)	662	11538.4	17.43	6.41
20x_2.tif (red)	60							20x_6.tif (blue)	395	6726.11	17.028	3.737
								20x_7.tif (blue)	480	8665.46	18.053	4.814
20x_3.tif (blue)	437	12184.7	22.69	6.769				20x_8.tif (blue)	783	17428.5	19.738	9.682
20x_3.tif (red)	15							20x_9.tif (blue)	753	15568	18.251	8.649
								20x_10.tif (blue)	764	16603.8	19.217	9.224
20x_4.tif (blue)	727	15529.4	18.778	8.627				AVG	622
20x_4.tif (red)	22
								20x_1.tif (red)	14
20x_5.tif (blue)	662	11538.4	17.43	6.41				20x_2.tif (red)	60
20x_5.tif (red)	12							20x_3.tif (red)	15
								20x_4.tif (red)	22
20x_6.tif (blue)	395	6726.11	17.028	3.737				20x_5.tif (red)	12
20x_6.tif (red)	116							20x_6.tif (red)	116
								20x_7.tif (red)	104
20x_7.tif (blue)	480	8665.46	18.053	4.814				20x_8.tif (red)	28
20x_7.tif (red)	104							20x_9.tif (red)	10
								20x_10.tif (red)	22
20x_8.tif (blue)	783	17428.5	19.738	9.682				AVG	40.3
20x_8.tif (red)	28
20x_9.tif (blue)	753	15568	18.251	8.649
20x_9.tif (red)	10
20x_10.tif (blue)	764	16603.8	19.217	9.224
20x_10.tif (red)	22
RW695 ID1	count	Total area	Avg size	%Area			RW695 ID1		count	Total area	Avg size	%Area	manula check
								20x_1.tif (blue)	510	13774.3	27.008	7.652
20x_1.tif (blue)	510	13774.3	27.008	7.652				20x_2.tif (blue)	596	15332	25.725	8.518
20x_1.tif (red)	6							20x_3.tif (blue)	446	12079.1	27.083	6.711
								20x_4.tif (blue)	570	12822.7	22.496	7.124
20x_2.tif (blue)	596	15332	25.725	8.518				20x_5.tif (blue)	543	13559.8	24.972	7.533
20x_2.tif (red)	12							20x_6.tif (blue)	553	12048.6	21.788	6.694
								20x_7.tif (blue)	668	16786.9	25.13	9.326
20x_3.tif (blue)	446	12079.1	27.083	6.711				20x_8.tif (blue)	650	15069.4	23.184	8.372
20x_3.tif (red)	3							20x_9.tif (blue)	637	16796	26.367	9.331
								20x_10.tif (blue)	814	19107.2	23.473	10.615	748
20x_4.tif (blue)	570	12822.7	22.496	7.124				AVG	598.7
20x_4.tif (red)	3
								20x_1.tif (red)	16
20x_5.tif (blue)	543	13559.8	24.972	7.533				20x_2.tif (red)	8
20x_5.tif (red)	6							20x_3.tif (red)	12
								20x_4.tif (red)	13
20x_6.tif (blue)	553	12048.6	21.788	6.694				20x_5.tif (red)	11
20x_6.tif (red)	13							20x_6.tif (red)	23
								20x_7.tif (red)	28
20x_7.tif (blue)	668	16786.9	25.13	9.326				20x_8.tif (red)	16
20x_7.tif (red)	25							20x_9.tif (red)	11
								20x_10.tif (red)	8
20x_8.tif (blue)	650	15069.4	23.184	8.372				AVG	14.6
20x_8.tif (red)	6
20x_9.tif (blue)	637	16796	26.367	9.331
20x_9.tif (red)	8
20x_10.tif (blue)	814	19107.2	23.473	10.615
20x_10.tif (red)	8

## Sheet: Fig 3F
mouse	dapi	caspase 3	percent	x100	average
RER478 1	158	4	0.0253165	2.53165
2	237	7	0.0295359	2.95359
3	202	7	0.0346535	3.46535
4	195	10	0.0512821	5.12821
5	190	5	0.0263158	2.63158
6	282	10	0.035461	3.5461
7	211	3	0.014218	1.4218
8	204	4	0.0196078	1.96078
9	273	5	0.018315	1.8315
					2.83006
RW496 1	174	39	0.224138	22.4138
2	263	35	0.13308	13.308
3	242	29	0.119835	11.9835
4	213	33	0.15493	15.493
5	277	31	0.111913	11.1913
6	103	41	0.398058	39.8058
7	102	48	0.470588	47.0588
8	136	49	0.360294	36.0294
9	268	72	0.268657	26.8657
					24.9055
RW 497 1	145	22	0.151724	15.1724
2	185	28	0.151351	15.1351
3	226	24	0.106195	10.6195
4	243	43	0.176955	17.6955
5	238	33	0.138655	13.8655
					14.4976
RW484	236	6	0.0254237	2.54237
	217	6	0.0276498	2.76498
	242	10	0.0413223	4.13223
	189	3	0.015873	1.5873
	198	11	0.0555556	5.55556
					3.31649
RW518	246	32	0.130081	13.0081
	203	47	0.231527	23.1527
	161	33	0.204969	20.4969
	181	36	0.198895	19.8895
	219	25	0.114155	11.4155
					17.5926
RW483	174	15	0.0862069	8.62069
	256	9	0.0351562	3.51562
	196	14	0.0714286	7.14286
	219	12	0.0547945	5.47945
	170	14	0.0823529	8.23529
					6.59878
mouse	average	n	STEDV	SE	mean
RER478 1	2.83006	3	2.04993	1.18353	4.24844
RW483	6.59878
RW484	3.31649
Rw496	24.9055	3	5.34449	3.08564	18.9985
RW 497	14.4976
RW518	17.5926
	mean	SE	p-value
WT	4.24844	1.18353	0.0111
Tg	18.9985	3.08564

## Sheet: Fig 3L
luminal ki67 counts
	20x		luminal ki67	total ki67	stromal ki67	dapi	%luminal ki67	% stromal ki67					luminal ki67	Av	stromal ki67	av	luminal STDEV	stromal STDEV	n	luminal SE	stromal SE
ID4RER459	ID4RER459-sma-ki67(1)		0	2		1398						ID4RER459	0.077235		0.540645
WT	ID4RER459-sma-ki67(2)		1	3		1323						ID4RW517	0.0577701		0.23108
	ID4RER459-sma-ki67(3)		0	2		965						ID4RW520	0.628931	0.254645	0.774069	0.515265	0.324287	0.272382	3	0.187227	0.15726
	ID4RER459-sma-ki67(4)		3	25		1493						ID4RW495	7.85463		18.5899
			4	32	28	5179	0.077235	0.540645				ID4RW498	7.88948		12.4168
												ID4RW521	13.3185	9.68755	20.8287	17.2784	3.14457	4.3566	3	1.81552	2.51529
ID4RW495	ID4RW495-sma-ki67(1).tif (red)		122	256		1974
	ID4RW495-sma-ki67(2).tif (red)		167	759		2398
	ID4RW495-sma-ki67(3).tif (red)		180	564		1599
			469	1579	1110	5971	7.85463	18.5899
														WT	Rac1KO
													Luminal	0.254645	9.68755		p=0.0067	**
ID4RW498	ID4RW498-sma-ki67(11).tif (red)		123	410		1716							stromal	0.515265	17.2784		p=0.0027	**
	ID4RW498-sma-ki67(12).tif (red)		123	245		1606							luminal SE	0.187227	1.92244
	ID4RW498-sma-ki67(19).tif (red)		98	191		687							stromal SE	0.15726	2.09398
	ID4RW498-sma-ki67(20).tif (red)		120	322		1966
	ID4RW498-sma-ki67(21).tif (red)		126	281		1146
	ID4RW498-sma-ki67(22).tif (red)		121	381		1891
			711	1830	1119	9012	7.88948	12.4168
ID4RW517	ID4RW517-sma-ki67(1).tif (red)		0	1		842
WT	ID4RW517-sma-ki67(2).tif (red)		1	4		889
	ID4RW517-sma-ki67(2).tif (red)		1	5	4	1731	0.0577701	0.23108
ID4RW520	ID4RW520-sma-ki67(2).tif (red)		7	19		1284
WT	ID4RW520-sma-ki67(3).tif (red)		5	13		1455
	ID4RW520-sma-ki67(4).tif (red)		14	26		1395
			26	58	32	4134	0.628931	0.774069
ID4RW521	ID4RW521-sma-ki67(9).tif (red)		189	526		1498
	ID4RW521-sma-ki67(10).tif (red)		171	397		1205
	ID4RW521-sma-ki67(10).tif (red)		360	923	563	2703	13.3185	20.8287

## Sheet: Fig 3M
RW-ID4-ki67-GFP counts
										Luminal	stromal	luminal average	stromal average	n	luminal STDEV	stromal STDEV	luminal SE	stromal SE
mouse	section	ki-67-GFP	ki-67-stromal	dapi manual	atomated 3-affinity	%ki67-luminal	%ki67 stromal
									ID4-RW521	7.05009	14.4712
ID4-RW521	1	24	37	367	367				ID4-RW495	8.35767	15.5471
	2	10	45	325	323				ID4RW-498	5.80499	9.97732	7.07092	13.3319	3	1.27647	2.95451	0.73697	1.70579
	3	23	45		363				ID4WY-6	0.334652	4.53301
	4	32	62		507				ID4WY-17	0.376412	4.19072
	5	27	65		411				ID$WY-24	0.588928	4.35807	0.43333	4.3606	3	0.13636	0.171161	0.0787273	0.0988198
	6	38	57		348
	7	36	59		379
	8	23	53		332
	9	25	54		307
	10	28	69		436
		266	546		3773	7.05009	14.4712			luminal	stromal	luminal SE	stromal SE
									WT	0.43333	4.3606	0.121696	0.0269298			WT	Rac1KO
									Rac1KO	7.07092	13.3319	0.73697	1.70579		luminal	0.43333	7.07092
ID4-RW495	1	45	37		321										stromal	4.3606	13.3319
	2	26	25		311
	3	32	56		373										luminal SE	0.121696	0.73697		p=0.0009	***
	4	13	78		438										stromal SE	0.0269298	1.70579		p=0.0063	**
	5	22	71		456
	6	32	73		450
	7	51	80		502
	8	25	99		528
	9	56	63		469
	10	70	110		603
		372	692		4451	8.35767	15.5471
ID4RW-498	1	43	29		433
	2	24	59		463
	3	26	23		312
	4	30	38		350
	5	17	49		497
	6	21	53		499
	7	26	61		467
	8	27	62		506
	9	27	32		444
	10	15	34		439
		256	440		4410	5.80499	9.97732
ID4WY-6	1	1	17		372
	2	1	24		359
	3	0	23		364
	4	3	12		344
	5	1	16		366
	6	0	9		328
	7	1	23		435
	9	1	19		409
	10	3	6		310
		11	149		3287	0.334652	4.53301
ID4WY-17	1	5	21		442
	2	0	22		429
	3	0	12		357
	4	3	23		382
	5	4	14		434
	6	0	16		328
	7	2	13		401
	8	0	22		375
	9	1	14		431
	10	0	10		406
		15	167		3985	0.376412	4.19072
ID$WY-24	1	2	20		317
	2	3	12		380
	3	2	19		370
	4	1	20		437
	5	2	27		424
	6	3	21		277
	7	2	7		275
	8	2	7		201
	9	0	6		393
	10	3	9		322
		20	148		3396	0.588928	4.35807

[truncated: 26 more sheets: Fig 3N, Fig 3O, Fig 3P, Fig 4C, Fig 4J, Fig 4F, Fig 4G, Fig 4M, Fig 4N, Fig 5D RW-ID2, Fig 5D RW-ID4, Fig 5D RW-L21st, Fig 5E, Fig 5E plots, Fig 5F, Fig 5F plots, Fig 5H, Fig 5M-O, Fig 5Q, Fig 6R …]
