# Supplementary material for: Rac1 controls cell turnover and reversibility of the involution process in postpartum mammary glands
Source: PLoS Biol. 2023 Jan 19;21(1):e3001583. doi: 10.1371/journal.pbio.3001583 (PMC9851507; doi:10.1371/journal.pbio.3001583)
Supplement: S2 Data — (XLSX) [file pbio.3001583.s008.xlsx]

## Sheet: de_nas.txt
P-value Rank	GENE SYMBOL	GENE DESCRIPTION	Probeset ID	logFC	FC	AveExpr	P.Value	adj.P.Val	Notes
1	Csn1s2a	casein alpha s2-like A	1455579_at	-5.27172	-38.6318	6.90976	1.90341e-05	0.442759
2	Wap	whey acidic protein	1448386_a_at	-3.35755	-10.25	12.0341	2.55279e-05	0.442759
3	Arfgap3	ADP-ribosylation factor GTPase activating protein 3	1426534_a_at	-2.23719	-4.71478	7.03961	2.94511e-05	0.442759
4	Olah	oleoyl-ACP hydrolase	1451510_s_at	-2.13189	-4.38292	5.91462	5.33269e-05	0.601275
5	Ucp3	uncoupling protein 3 (mitochondrial, proton carrier)	1420658_at	-2.31272	-4.96819	6.89675	7.99706e-05	0.667939
6	Slc34a2	solute carrier family 34 (sodium phosphate), member 2	1416854_at	-2.67841	-6.40151	5.52066	9.11937e-05	0.667939
7	Lao1	L-amino acid oxidase 1	1417650_at	-4.1779	-18.0997	7.47295	0.000103669	0.667939
8	Cel	carboxyl ester lipase	1417257_at	-3.05626	-8.31812	6.26978	0.000128547	0.67607
9	Rbm47	RNA binding motif protein 47	1438021_at	-1.91453	-3.7699	6.09269	0.00016586	0.67607
10	Wfdc3	WAP four-disulfide core domain 3	1460012_at	-2.80843	-7.00522	7.37506	0.000178171	0.67607
11	Deptor	DEP domain containing MTOR-interacting protein	1451348_at	-2.25467	-4.77226	6.89579	0.00021513	0.67607
12	Rcan1	regulator of calcineurin 1	1416601_a_at	-1.45015	-2.73236	6.59569	0.000222299	0.67607
13	Ccdc74a	coiled-coil domain containing 74A	1436105_at	-1.95191	-3.86888	5.53282	0.000230119	0.67607
14	Fam13a	family with sequence similarity 13, member A	1456621_at	-2.28629	-4.87799	5.71558	0.000235942	0.67607
15	Sh3bp5	SH3-domain binding protein 5 (BTK-associated)	1421922_at	-1.81124	-3.50945	7.24235	0.000240129	0.67607
16	Chrdl2	chordin-like 2	1420539_a_at	-2.21138	-4.63118	6.08314	0.000265662	0.67607
17	Dkkl1	dickkopf-like 1	1417787_at	-1.72202	-3.29898	5.67413	0.000267015	0.67607
18	Got1	glutamate oxaloacetate transaminase 1, soluble	1450970_at	-2.16484	-4.48416	6.61577	0.000269822	0.67607
19	Pdcd4	programmed cell death 4	1418840_at	-1.6139	-3.06078	7.79314	0.000302777	0.718714	|logFC| > 1.5, p<0.001
20	Acadl	acyl-Coenzyme A dehydrogenase, long-chain	1448987_at	-1.53143	-2.89072	7.8374	0.000364296	0.821507
21	Cldn25	claudin 25	1429555_at	-1.7062	-3.26301	5.73166	0.000403748	0.822875
22	Herpud2	HERPUD family member 2	1415981_at	-2.19088	-4.56583	5.12034	0.000405195	0.822875
23	Cidea	cell death-inducing DNA fragmentation factor, alpha subunit-like effector A	1417956_at	-2.68412	-6.42688	6.40898	0.000419639	0.822875	|logFC| > 1.5, p<0.001
24	Saa1	serum amyloid A 1	1450788_at	-2.81339	-7.02933	9.81706	0.000516902	0.840343
25	Nfia	nuclear factor I/A	1427733_a_at	-2.10516	-4.30244	4.94692	0.000541514	0.840343
26	Fabp3	fatty acid binding protein 3, muscle and heart	1416023_at	-2.29423	-4.90493	8.2521	0.000546918	0.840343
27	Glycam1	glycosylation dependent cell adhesion molecule 1	1424825_a_at	-3.61724	-12.2715	10.3717	0.000607956	0.840343
28	Lrpap1	low density lipoprotein receptor-related protein associated protein 1	1426697_a_at	-1.70494	-3.26016	6.5263	0.000608871	0.840343
29	Tyro3	TYRO3 protein tyrosine kinase 3	1425248_a_at	-2.00939	-4.02612	5.11848	0.000627342	0.840343
30	Rora	RAR-related orphan receptor alpha	1436325_at	-1.80353	-3.49074	4.20201	0.000666538	0.840343
31	Fam13a	family with sequence similarity 13, member A	1456611_at	-1.57147	-2.97207	6.87856	0.000670412	0.840343
32	Folr1	folate receptor 1 (adult)	1450995_at	-1.98049	-3.94627	6.83741	0.000673022	0.840343
33	Mtmr2	myotubularin related protein 2	1425460_at	-1.29385	-2.45182	4.67309	0.000734081	0.840343
34	Slc28a3	solute carrier family 28 (sodium-coupled nucleoside transporter), member 3	1445528_at	-1.94619	-3.85356	3.69363	0.000758135	0.840343
35	Il1f9	interleukin 1 family, member 9	1425958_at	-1.72265	-3.30043	5.98539	0.000770088	0.840343
36	Olah	oleoyl-ACP hydrolase	1424855_at	-1.70044	-3.25001	5.658	0.000797028	0.840343
37	Rbm47	RNA binding motif protein 47	1423411_at	-2.5077	-5.68712	5.26144	0.000813055	0.840343
38	Bspry	B-box and SPRY domain containing	1450131_a_at	-1.31676	-2.49106	5.93846	0.000930334	0.840343
39	Acsl1	acyl-CoA synthetase long-chain family member 1	1460316_at	-1.80242	-3.48804	4.62683	0.00104461	0.840343
40	Polb	polymerase (DNA directed), beta	1434229_a_at	-1.73096	-3.31949	5.74317	0.00110747	0.840343
41	Fam20a	family with sequence similarity 20, member A	1433653_at	-1.94048	-3.83832	6.68384	0.00111871	0.840343
42	Rnase1	ribonuclease, RNase A family, 1 (pancreatic)	1416523_at	-2.31171	-4.96473	7.55742	0.00112554	0.840343
43	Tgoln1	trans-golgi network protein	1418520_at	-1.62577	-3.08608	5.68218	0.00119349	0.840343
44	Tgoln2	trans-golgi network protein 2	1418520_at	-1.62577	-3.08608	5.68218	0.00119349	0.840343
45	Orm2	orosomucoid 2	1420438_at	-2.67355	-6.37998	9.44516	0.00122157	0.840343
46	Acsl1	acyl-CoA synthetase long-chain family member 1	1422526_at	-2.69221	-6.46302	8.27583	0.0012563	0.840343
47	Tbc1d14	TBC1 domain family, member 14	1432027_a_at	-1.49746	-2.82346	6.20833	0.0013109	0.840343
48	Scamp1	secretory carrier membrane protein 1	1453054_at	-1.94641	-3.85413	4.97673	0.00131451	0.840343
49	D130037M23Rik	RIKEN cDNA D130037M23 gene	1442714_at	-1.44005	-2.71331	5.88747	0.00132426	0.840343
50	Galnt2	UDP-N-acetyl-alpha-D-galactosamine:polypeptide N-acetylgalactosaminyltransferase 2	1452182_at	-1.37234	-2.5889	5.19327	0.00141364	0.840343
51	Csn1s2a	casein alpha s2-like A	1438694_at	-5.49336	-45.0469	8.27393	0.00142752	0.840343
52	NA	NA	1458562_at	-1.25413	-2.38524	4.58502	0.00148282	0.840343
53	Adamts4	a disintegrin-like and metallopeptidase (reprolysin type) with thrombospondin type 1 motif, 4	1452595_at	1.22473	2.33712	3.29455	0.00151899	0.840343
54	Acsl4	acyl-CoA synthetase long-chain family member 4	1418911_s_at	-2.93029	-7.62263	7.208	0.00157419	0.840343
55	Ccdc50	coiled-coil domain containing 50	1420523_at	-1.80656	-3.49807	4.48888	0.00158145	0.840343
56	Ucp3	uncoupling protein 3 (mitochondrial, proton carrier)	1420657_at	-1.99159	-3.97674	5.99162	0.00161287	0.840343
57	Slc28a3	solute carrier family 28 (sodium-coupled nucleoside transporter), member 3	1419570_at	-2.38569	-5.22595	7.05088	0.00161445	0.840343
58	Slu7	SLU7 splicing factor homolog (S. cerevisiae)	1425488_at	-1.26012	-2.39516	4.83521	0.00168452	0.840343
59	Grhl1	grainyhead-like 1 (Drosophila)	1424030_at	-1.07289	-2.10364	6.17806	0.00168758	0.840343
60	Setd1b	SET domain containing 1B	1437353_at	-1.38518	-2.61204	5.97295	0.00168858	0.840343
61	2610528J11Rik	RIKEN cDNA 2610528J11 gene	1450947_at	-1.08952	-2.12803	3.46443	0.00171957	0.840343
62	Saa2	serum amyloid A 2	1449326_x_at	-2.7119	-6.55184	10.384	0.00173005	0.840343
63	Rrm2b	ribonucleotide reductase M2 B (TP53 inducible)	1437476_at	-1.27529	-2.42047	3.45739	0.00175157	0.840343
64	Tc2n	tandem C2 domains, nuclear	1425783_at	-3.19745	-9.17334	6.07717	0.00177012	0.840343
65	NA	NA	1447046_at	-1.1336	-2.19405	5.14839	0.00194693	0.840343
66	Pgm2l1	phosphoglucomutase 2-like 1	1438774_s_at	-1.10432	-2.14998	4.36835	0.00196502	0.840343
67	Xdh	xanthine dehydrogenase	1451006_at	-1.94812	-3.8587	7.40283	0.0020337	0.840343
68	Cmtm8	CKLF-like MARVEL transmembrane domain containing 8	1427964_at	-1.28328	-2.43392	5.42131	0.00206525	0.840343
69	Slc16a9	solute carrier family 16 (monocarboxylic acid transporters), member 9	1429727_at	-1.15327	-2.22417	5.41145	0.00207035	0.840343
70	Btn1a1	butyrophilin, subfamily 1, member A1	1451824_at	-2.38078	-5.20818	7.11994	0.00207897	0.840343
71	Mxi1	Max interacting protein 1	1450376_at	-1.27056	-2.41256	6.29081	0.00212773	0.840343
72	Cnot6	CCR4-NOT transcription complex, subunit 6	1426683_at	-1.48228	-2.7939	5.73252	0.00218003	0.840343
73	NA	NA	1425469_a_at	-1.75346	-3.37166	10.3788	0.00218665	0.840343
74	Celsr2	cadherin, EGF LAG seven-pass G-type receptor 2 (flamingo homolog, Drosophila)	1435336_at	-1.46884	-2.768	6.27418	0.00227647	0.840343
75	Fads1	fatty acid desaturase 1	1440444_at	1.12341	2.17861	5.06134	0.00227688	0.840343
76	Tc2n	tandem C2 domains, nuclear	1439045_x_at	-3.22579	-9.35531	6.02476	0.00227851	0.840343
77	Galnt7	UDP-N-acetyl-alpha-D-galactosamine: polypeptide N-acetylgalactosaminyltransferase 7	1426908_at	-1.53497	-2.89783	5.65919	0.00231771	0.840343
78	Tpcn1	two pore channel 1	1451771_at	-1.27662	-2.42271	5.60672	0.00232356	0.840343
79	Pold3	polymerase (DNA-directed), delta 3, accessory subunit	1426839_at	-1.29655	-2.4564	4.85806	0.00244136	0.840343
80	Ndrg1	N-myc downstream regulated gene 1	1450976_at	-1.31163	-2.48222	7.45881	0.00246063	0.840343
81	Insr	insulin receptor	1450225_at	-0.978424	-1.97031	4.65613	0.00248301	0.840343
82	Mrpl41	mitochondrial ribosomal protein L41	1428589_at	-1.2492	-2.3771	7.27122	0.00254072	0.840343
83	Sectm1b	secreted and transmembrane 1B	1419478_at	-1.10571	-2.15205	5.97364	0.00254918	0.840343
84	Tc2n	tandem C2 domains, nuclear	1451838_a_at	-3.21662	-9.29606	6.24613	0.00257864	0.840343
85	Atp2c2	ATPase, Ca++ transporting, type 2C, member 2	1452326_at	-1.8512	-3.608	6.69325	0.0025928	0.840343
86	Olfr151	olfactory receptor 151	1422381_at	1.22191	2.33255	4.31179	0.00264937	0.840343
87	Olfr160	olfactory receptor 160	1422381_at	1.22191	2.33255	4.31179	0.00264937	0.840343
88	Mfhas1	malignant fibrous histiocytoma amplified sequence 1	1436897_at	-1.12188	-2.17631	5.08629	0.00264988	0.840343
89	Msrb1	methionine sulfoxide reductase B1	1418888_a_at	-1.85971	-3.62935	7.39885	0.0026893	0.840343
90	Mast4	microtubule associated serine/threonine kinase family member 4	1437404_at	-2.23381	-4.70375	5.75561	0.00274961	0.840343
91	Cnbp	cellular nucleic acid binding protein	1437850_a_at	-1.35885	-2.5648	7.72705	0.00276254	0.840343
92	Hspa5	heat shock protein 5	1416064_a_at	-1.52059	-2.86908	8.83864	0.00278191	0.840343
93	Jade1	jade family PHD finger 1	1452179_at	-1.36923	-2.58334	4.24552	0.00282197	0.840343
94	Slc2a9	solute carrier family 2 (facilitated glucose transporter), member 9	1440873_at	-1.36897	-2.58285	5.33341	0.00283081	0.840343
95	Fam20c	family with sequence similarity 20, member C	1443827_x_at	-1.61705	-3.06748	4.57124	0.00284145	0.840343
96	Nfix	nuclear factor I/X	1459909_at	-1.84101	-3.58261	6.27674	0.00284792	0.840343
97	Orm1	orosomucoid 1	1451054_at	-2.82872	-7.10444	10.2733	0.00284832	0.840343
98	Btn1a1	butyrophilin, subfamily 1, member A1	1425754_a_at	-2.38117	-5.2096	6.99816	0.00289201	0.840343
99	Sync	syncoilin	1432350_at	0.95288	1.93573	4.32374	0.00292005	0.840343
100	Stard5	StAR-related lipid transfer (START) domain containing 5	1450769_s_at	-1.29368	-2.45153	4.7708	0.00292889	0.840343
101	Csn2	casein beta	1420370_s_at	-1.0828	-2.11814	12.8006	0.00293369	0.840343
102	4930466F19Rik	RIKEN cDNA 4930466F19 gene	1454314_at	1.63006	3.09526	6.85156	0.00297965	0.840343
103	4930578G10Rik	RIKEN cDNA 4930578G10 gene	1454314_at	1.63006	3.09526	6.85156	0.00297965	0.840343
104	LOC100041516	protein FAM205A-like	1454314_at	1.63006	3.09526	6.85156	0.00297965	0.840343
105	Spp1	secreted phosphoprotein 1	1449254_at	-3.8113	-14.0383	9.57412	0.00301553	0.840343
106	Slc5a3	solute carrier family 5 (inositol transporters), member 3	1422170_at	-1.54546	-2.91898	7.24324	0.00301699	0.840343
107	Ccdc69	coiled-coil domain containing 69	1419985_s_at	1.0619	2.08768	4.33984	0.00306071	0.840343
108	Cxcl1	chemokine (C-X-C motif) ligand 1	1419209_at	1.48153	2.79245	5.33569	0.00308484	0.840343
109	Fpr2	formyl peptide receptor 2	1422953_at	1.63488	3.10563	3.54471	0.00309417	0.840343
110	Cand1	cullin associated and neddylation disassociated 1	1428648_at	-1.12063	-2.17442	4.36366	0.00318805	0.840343
111	Lipa	lysosomal acid lipase A	1423141_at	-2.221	-4.66216	7.94178	0.00328178	0.840343
112	Spop	speckle-type POZ protein	1416524_at	-1.15604	-2.22845	6.70816	0.00331989	0.840343
113	Ceacam10	carcinoembryonic antigen-related cell adhesion molecule 10	1417074_at	-1.75457	-3.37426	6.32455	0.0033547	0.840343
114	BC005685	cDNA sequence BC005685	1426188_s_at	-1.35688	-2.5613	8.29118	0.00336142	0.840343
115	Polb	polymerase (DNA directed), beta	1434230_at	-1.18573	-2.27479	6.56276	0.00337806	0.840343
116	3010003L21Rik	RIKEN cDNA 3010003L21 gene	1415875_at	1.00558	2.00775	5.74205	0.00344204	0.840343
117	Fam60a	family with sequence similarity 60, member A	1415875_at	1.00558	2.00775	5.74205	0.00344204	0.840343
118	NA	NA	1458773_at	-1.40444	-2.64715	6.41606	0.0034466	0.840343
119	Slc28a3	solute carrier family 28 (sodium-coupled nucleoside transporter), member 3	1419571_at	-1.90127	-3.73543	6.63933	0.0034703	0.840343
120	Rogdi	rogdi homolog (Drosophila)	1451421_a_at	-1.74075	-3.34208	5.94361	0.00348101	0.840343
121	Stxbp6	syntaxin binding protein 6 (amisyn)	1425749_at	-1.31682	-2.49116	4.43642	0.00349741	0.840343
122	Rtn3	reticulon 3	1425539_a_at	-1.39876	-2.63674	6.46424	0.00353048	0.840343
123	Ube2h	ubiquitin-conjugating enzyme E2H	1428791_at	-1.73073	-3.31895	6.75714	0.00353641	0.840343
124	Rab21	RAB21, member RAS oncogene family	1437742_at	-1.14664	-2.21398	5.2368	0.00359299	0.840343
125	Slc39a14	solute carrier family 39 (zinc transporter), member 14	1438490_at	-1.02411	-2.0337	7.11343	0.00363825	0.840343
126	Spint2	serine protease inhibitor, Kunitz type 2	1451935_a_at	-1.13426	-2.19506	6.74252	0.00365178	0.840343
127	Traf6	TNF receptor-associated factor 6	1421376_at	-0.955809	-1.93967	5.60566	0.00365298	0.840343
128	Hs3st3b1	heparan sulfate (glucosamine) 3-O-sulfotransferase 3B1	1433977_at	-1.10981	-2.15818	3.47663	0.00369571	0.840343
129	Ubn2	ubinuclein 2	1458682_at	-1.40749	-2.65274	3.82224	0.00372285	0.840343
130	Sort1	sortilin 1	1423363_at	-1.04869	-2.06865	6.33328	0.00379312	0.840343
131	Nr2f2	nuclear receptor subfamily 2, group F, member 2	1416158_at	-1.0864	-2.12343	3.83176	0.00379876	0.840343
132	Ccl7	chemokine (C-C motif) ligand 7	1421228_at	1.49881	2.8261	4.39113	0.00381854	0.840343
133	B930041F14Rik	RIKEN cDNA B930041F14 gene	1438635_x_at	1.17028	2.25055	4.38099	0.00382527	0.840343
134	Uap1l1	UDP-N-acteylglucosamine pyrophosphorylase 1-like 1	1436890_at	-1.12176	-2.17613	5.91418	0.00383565	0.840343
135	Rnf167	ring finger protein 167	1430527_a_at	-1.3969	-2.63336	5.40361	0.00384959	0.840343
136	Ogfrl1	opioid growth factor receptor-like 1	1424413_at	-1.4608	-2.75261	6.9948	0.00389327	0.840343
137	Atp6v0d1	ATPase, H+ transporting, lysosomal V0 subunit D1	1415671_at	-1.49526	-2.81915	5.93122	0.00397182	0.840343
138	Znrf2	zinc and ring finger 2	1431154_at	-1.06346	-2.08993	4.29075	0.00399311	0.840343
139	Ulk1	unc-51 like kinase 1	1448370_at	-0.921637	-1.89426	6.83026	0.00400875	0.840343	Probeset mid-end 3'UTR
140	Tlr4	toll-like receptor 4	1418162_at	-1.29814	-2.45911	5.94334	0.00402654	0.840343
141	Dio2	deiodinase, iodothyronine, type II	1418938_at	1.13694	2.19914	5.22594	0.00404115	0.840343
142	D630036G22Rik	RIKEN cDNA D630036G22 gene	1439340_at	-1.10755	-2.1548	5.15675	0.00408821	0.840343
143	Ttc39a	tetratricopeptide repeat domain 39A	1455162_at	-1.46132	-2.75359	6.35122	0.00416625	0.840343
144	Hbp1	high mobility group box transcription factor 1	1446269_at	-1.03301	-2.04629	3.73831	0.00416846	0.840343
145	Ccl2	chemokine (C-C motif) ligand 2	1420380_at	1.38298	2.60807	5.62251	0.00417729	0.840343
146	Socs4	suppressor of cytokine signaling 4	1421273_at	-1.1368	-2.19893	5.33952	0.00418834	0.840343	|logFC| > 1.0, p<0.01, probeset in 3' coding exon
147	Ufc1	ubiquitin-fold modifier conjugating enzyme 1	1416327_at	-1.52336	-2.87459	5.76856	0.00419191	0.840343
148	NA	NA	1459989_at	1.73017	3.31767	7.76506	0.00425042	0.840343
149	Dhrs3	dehydrogenase/reductase (SDR family) member 3	1448390_a_at	-1.09018	-2.12901	6.54784	0.00427484	0.840343
150	Aamdc	adipogenesis associated Mth938 domain containing	1451381_at	-1.34519	-2.54064	5.36032	0.00430186	0.840343
151	Ap4b1	adaptor-related protein complex AP-4, beta 1	1416631_at	-1.22442	-2.33661	3.2394	0.00433173	0.840343
152	Wfdc12	WAP four-disulfide core domain 12	1449191_at	-1.66281	-3.16632	6.14166	0.00437828	0.840343
153	Rora	RAR-related orphan receptor alpha	1455165_at	-1.93701	-3.82911	6.58763	0.00439219	0.840343
154	Cpd	carboxypeptidase D	1434547_at	-1.2435	-2.36773	6.27418	0.00440462	0.840343
155	Ubfd1	ubiquitin family domain containing 1	1448968_at	-1.02308	-2.03225	4.59434	0.00442179	0.840343
156	Ctnnd1	catenin (cadherin associated protein), delta 1	1422450_at	-1.73814	-3.33604	6.21326	0.0044348	0.840343
157	D2hgdh	D-2-hydroxyglutarate dehydrogenase	1437840_s_at	1.05635	2.07966	8.6912	0.0044368	0.840343
158	Gatad2a	GATA zinc finger domain containing 2A	1451197_s_at	-1.12304	-2.17805	5.38555	0.00444219	0.840343
159	Bace1	beta-site APP cleaving enzyme 1	1421825_at	-1.2144	-2.32045	4.35994	0.0044764	0.840343
160	Marcksl1	MARCKS-like 1	1437226_x_at	-1.72037	-3.2952	7.6125	0.00451704	0.840343
161	Lalba	lactalbumin, alpha	1418363_at	-2.42051	-5.3536	11.1757	0.00451787	0.840343
162	Saa1	serum amyloid A 1	1419075_s_at	-2.29769	-4.9167	11.4649	0.00453327	0.840343
163	Saa2	serum amyloid A 2	1419075_s_at	-2.29769	-4.9167	11.4649	0.00453327	0.840343
164	1700025G04Rik	RIKEN cDNA 1700025G04 gene	1455732_at	-1.60866	-3.04969	6.97384	0.00454554	0.840343
165	A130040M12Rik	RIKEN cDNA A130040M12 gene	1453238_s_at	1.17543	2.2586	8.65859	0.00457865	0.840343
166	Rexo2	REX2, RNA exonuclease 2 homolog (S. cerevisiae)	1451259_at	-1.71138	-3.27474	8.45448	0.0046363	0.840343
167	Golph3	golgi phosphoprotein 3	1420116_s_at	-1.4976	-2.82372	6.09664	0.0047167	0.840343
168	Rps10	ribosomal protein S10	1438723_a_at	-1.26742	-2.4073	8.86813	0.00472104	0.840343
169	NA	NA	1442049_at	-2.11031	-4.31784	8.41597	0.00473695	0.840343
170	NA	NA	1452433_at	1.19844	2.29491	10.5637	0.00479705	0.840343
171	Ikzf1	IKAROS family zinc finger 1	1436312_at	-0.937634	-1.91538	5.44176	0.00480749	0.840343
172	Fam20c	family with sequence similarity 20, member C	1417688_at	-1.42364	-2.68261	6.45851	0.00481962	0.840343
173	Slc16a6	solute carrier family 16 (monocarboxylic acid transporters), member 6	1417884_at	0.900161	1.86627	4.34694	0.00485226	0.840343
174	Kcnk5	potassium channel, subfamily K, member 5	1450398_at	-1.08175	-2.1166	4.59771	0.00487176	0.840343
175	Orai1	ORAI calcium release-activated calcium modulator 1	1424990_at	-1.27137	-2.4139	6.32209	0.00487289	0.840343
176	Rab1	RAB1, member RAS oncogene family	1448210_at	-1.11145	-2.16062	4.46152	0.00488852	0.840343
177	Tpp1	tripeptidyl peptidase I	1434768_at	-1.3314	-2.51646	4.67778	0.00490035	0.840343
178	Pex11a	peroxisomal biogenesis factor 11 alpha	1419365_at	-1.31169	-2.48232	4.06832	0.00490965	0.840343
179	Mid2	midline 2	1450537_at	-1.2793	-2.42722	4.22296	0.00501199	0.840343
180	Ggct	gamma-glutamyl cyclotransferase	1435695_a_at	-1.15234	-2.22274	5.22969	0.00503218	0.840343
181	Nudt7	nudix (nucleoside diphosphate linked moiety X)-type motif 7	1430896_s_at	-1.87391	-3.66526	6.33274	0.00510646	0.840343
182	Spg20	spastic paraplegia 20, spartin (Troyer syndrome) homolog (human)	1424875_at	-1.0555	-2.07844	4.99904	0.00515493	0.840343
183	Rab2a	RAB2A, member RAS oncogene family	1449676_at	-1.66793	-3.17759	4.16551	0.00517136	0.840343
184	Col9a1	collagen, type IX, alpha 1	1421381_a_at	-1.2075	-2.30938	5.13409	0.00518008	0.840343
185	Nfia	nuclear factor I/A	1446990_at	-2.19953	-4.59331	4.53067	0.00521533	0.840343
186	Xbp1	X-box binding protein 1	1420011_s_at	-2.12163	-4.35186	7.88516	0.00523884	0.840343
187	Bmf	BCL2 modifying factor	1422995_at	-0.984298	-1.97835	5.63186	0.00524355	0.840343
188	Gna13	guanine nucleotide binding protein, alpha 13	1450656_at	-1.03367	-2.04722	4.83049	0.00524776	0.840343
189	Tnfrsf11a	tumor necrosis factor receptor superfamily, member 11a	1419214_at	-1.40869	-2.65496	5.50225	0.00527224	0.840343
190	Usp46	ubiquitin specific peptidase 46	1435325_at	-1.59186	-3.01438	5.36775	0.00527461	0.840343
191	Lbp	lipopolysaccharide binding protein	1448550_at	-2.07483	-4.21295	7.30622	0.00529472	0.840343
192	Ahcyl2	S-adenosylhomocysteine hydrolase-like 2	1428195_at	-1.15669	-2.22946	4.90128	0.00537694	0.840343
193	Surf4	surfeit gene 4	1416213_x_at	-1.13576	-2.19734	7.28784	0.0053807	0.840343
194	Wipi1	WD repeat domain, phosphoinositide interacting 1	1438709_at	-0.948255	-1.92954	6.19004	0.00543078	0.840343
195	Prkar1a	protein kinase, cAMP dependent regulatory, type I, alpha	1452032_at	-1.19632	-2.29155	6.94342	0.00547129	0.840343
196	Rhoc	ras homolog gene family, member C	1448605_at	-1.19607	-2.29115	6.5233	0.00552613	0.840343
197	C130026I21Rik	RIKEN cDNA C130026I21 gene	1425078_x_at	1.17114	2.2519	3.75283	0.00560026	0.840343
198	Elf5	E74-like factor 5	1419556_at	-1.64851	-3.13509	9.27838	0.00564896	0.840343
199	P2ry13	purinergic receptor P2Y, G-protein coupled 13	1428700_at	1.12852	2.18634	4.56895	0.00565139	0.840343
200	Gprc5b	G protein-coupled receptor, family C, group 5, member B	1424613_at	-1.09339	-2.13375	5.44767	0.00565636	0.840343
201	Tmcc3	transmembrane and coiled coil domains 3	1451794_at	-1.3861	-2.61372	4.49939	0.00568166	0.840343
202	R3hdm4	R3H domain containing 4	1433932_x_at	-1.72566	-3.30731	5.54051	0.00568815	0.840343
203	Kdm6a	lysine (K)-specific demethylase 6A	1445198_at	-1.99415	-3.9838	4.14428	0.00580526	0.840343
204	Slc41a1	solute carrier family 41, member 1	1444511_at	-1.22436	-2.33652	5.26086	0.00583951	0.840343
205	Bag3	BCL2-associated athanogene 3	1422452_at	-0.884536	-1.84617	4.47391	0.00585382	0.840343
206	Prpf40a	PRP40 pre-mRNA processing factor 40 homolog A (yeast)	1450035_a_at	-1.46565	-2.76188	3.48265	0.00589601	0.840343
207	Acsl1	acyl-CoA synthetase long-chain family member 1	1450643_s_at	-2.2452	-4.74104	6.97903	0.00593744	0.840343
208	Atp1a1	ATPase, Na+/K+ transporting, alpha 1 polypeptide	1423653_at	-1.49839	-2.82526	7.10497	0.00597151	0.840343
209	Dapk1	death associated protein kinase 1	1427358_a_at	-1.05201	-2.07341	5.07599	0.00601131	0.840343
210	Cck	cholecystokinin	1419473_a_at	-1.30818	-2.47628	5.01688	0.00608616	0.840343
211	Tmem56	transmembrane protein 56	1434553_at	-1.64719	-3.13223	3.76493	0.00612991	0.840343
212	Sort1	sortilin 1	1423362_at	-0.854197	-1.80775	6.03925	0.006134	0.840343
213	Tbc1d8	TBC1 domain family, member 8	1416996_at	-1.65767	-3.15506	7.10674	0.00626973	0.840343
214	Tc2n	tandem C2 domains, nuclear	1443933_at	-2.33185	-5.03452	5.09982	0.00630703	0.840343
215	Lifr	leukemia inhibitory factor receptor	1450207_at	-0.855559	-1.80946	5.45913	0.00642724	0.840343
216	Slc1a4	solute carrier family 1 (glutamate/neutral amino acid transporter), member 4	1423549_at	-1.97297	-3.92575	6.17953	0.00650868	0.840343
217	Pbx2	pre B cell leukemia homeobox 2	1418893_at	-1.2729	-2.41646	5.88039	0.00651308	0.840343
218	Pfkl	phosphofructokinase, liver, B-type	1439148_a_at	-1.34735	-2.54445	6.32042	0.00652324	0.840343
219	Clmn	calmin	1436539_at	-1.45153	-2.73497	4.79769	0.00654246	0.840343
220	1110051M20Rik	RIKEN cDNA 1110051M20 gene	1439460_a_at	-0.84319	-1.79401	3.55362	0.00670615	0.840343
221	Arfgap2	ADP-ribosylation factor GTPase activating protein 2	1439460_a_at	-0.84319	-1.79401	3.55362	0.00670615	0.840343
222	Sdr42e1	short chain dehydrogenase/reductase family 42E, member 1	1427082_at	-1.02696	-2.03773	5.62806	0.00673875	0.840343
223	Cnot10	CCR4-NOT transcription complex, subunit 10	1459757_x_at	-1.17284	-2.25454	4.70167	0.00676127	0.840343
224	Lamtor1	late endosomal/lysosomal adaptor, MAPK and MTOR activator 1	1448718_at	-0.958959	-1.94391	6.43647	0.00678936	0.840343
225	Mlxip	MLX interacting protein	1426979_at	-0.997291	-1.99625	6.11079	0.00691477	0.840343
226	Il15ra	interleukin 15 receptor, alpha chain	1448681_at	-1.0878	-2.1255	5.42792	0.00693793	0.840343
227	Clcn3	chloride channel 3	1433487_at	-1.03613	-2.05072	5.40487	0.00696032	0.840343
228	Crhr1	corticotropin releasing hormone receptor 1	1427782_a_at	0.966333	1.95387	4.91285	0.00707311	0.840343
229	Eif4ebp2	eukaryotic translation initiation factor 4E binding protein 2	1437733_at	-1.02929	-2.04102	6.22062	0.00708568	0.840343
230	Mocs1	molybdenum cofactor synthesis 1	1460520_at	-1.30004	-2.46236	5.65262	0.00713325	0.840343
231	Gm12863	predicted gene 12863	1442020_at	-0.866011	-1.82262	4.69355	0.00718082	0.840343
232	Rab4a	RAB4A, member RAS oncogene family	1418341_at	-1.79137	-3.46143	6.72249	0.00720464	0.840343
233	Usp2	ubiquitin specific peptidase 2	1417168_a_at	-1.06283	-2.08902	4.75635	0.00723642	0.840343
234	Ccdc127	coiled-coil domain containing 127	1449096_at	-1.21774	-2.32583	5.68646	0.00724792	0.840343
235	Tnfsf12	tumor necrosis factor (ligand) superfamily, member 12	1418345_at	-1.49165	-2.8121	5.69301	0.00725508	0.840343
236	Tnfsf12Tnfsf13	Tnfsf12-Tnfsf13 readthrough transcript	1418345_at	-1.49165	-2.8121	5.69301	0.00725508	0.840343
237	Tnfsf13	tumor necrosis factor (ligand) superfamily, member 13	1418345_at	-1.49165	-2.8121	5.69301	0.00725508	0.840343
238	Cpne8	copine VIII	1430521_s_at	-1.27816	-2.4253	5.52913	0.00726491	0.840343
239	Gabrp	gamma-aminobutyric acid (GABA) A receptor, pi	1424647_at	1.13178	2.19129	4.88385	0.00727346	0.840343
240	Atf7	activating transcription factor 7	1437645_at	-1.73806	-3.33585	5.95969	0.00732699	0.840343
241	Arhgap20	Rho GTPase activating protein 20	1427522_at	1.00771	2.01071	3.99003	0.00734091	0.840343
242	Ugt3a2	UDP glycosyltransferases 3 family, polypeptide A2	1423968_at	0.794546	1.73453	4.12815	0.00734252	0.840343
243	Plek	pleckstrin	1417523_at	1.06499	2.09215	5.19639	0.0073448	0.840343
244	Ahnak	AHNAK nucleoprotein (desmoyokin)	1429866_at	1.03303	2.04632	5.64923	0.00738523	0.840343
245	Aldh1a3	aldehyde dehydrogenase family 1, subfamily A3	1417642_at	1.55613	2.94063	4.76315	0.00739181	0.840343
246	Nr3c1	nuclear receptor subfamily 3, group C, member 1	1453860_s_at	-0.930788	-1.90632	4.64149	0.00739935	0.840343
247	Synpo2l	synaptopodin 2-like	1447657_s_at	1.44804	2.72837	4.73978	0.00750738	0.840343
248	Arl5b	ADP-ribosylation factor-like 5B	1437884_at	-1.29753	-2.45808	4.64325	0.00751152	0.840343
249	Pdzd11	PDZ domain containing 11	1451269_at	-1.07483	-2.10648	4.86576	0.00751312	0.840343
250	Peli1	pellino 1	1417372_a_at	-1.43897	-2.71128	5.48572	0.00752498	0.840343
251	Cpne8	copine VIII	1430520_at	-1.25776	-2.39125	6.04325	0.00757095	0.840343
252	Ech1	enoyl coenzyme A hydratase 1, peroxisomal	1448491_at	-1.13271	-2.1927	7.0156	0.00757896	0.840343
253	Pcbp2	poly(rC) binding protein 2	1421743_a_at	-1.32911	-2.51248	7.95046	0.00759895	0.840343
254	Zbtb20	zinc finger and BTB domain containing 20	1437065_at	-1.08119	-2.11578	5.29477	0.00769288	0.840343
255	Nedd4l	neural precursor cell expressed, developmentally down-regulated gene 4-like	1423269_a_at	-0.912725	-1.8826	6.11989	0.0076931	0.840343
256	Fnbp1	formin binding protein 1	1426983_at	-0.833211	-1.78165	5.47701	0.00774702	0.840343
257	Pcm1	pericentriolar material 1	1418524_at	-1.64647	-3.13068	5.56198	0.00780793	0.840343
258	Hspa13	heat shock protein 70 family, member 13	1433772_at	-1.45342	-2.73857	5.80909	0.00792992	0.840343
259	Socs4	suppressor of cytokine signaling 4	1421275_s_at	-1.54738	-2.92286	5.79984	0.00794414	0.840343	|logFC| > 1.5, p<0.01, probeset at start of 3'UTR
260	Prrg2	proline-rich Gla (G-carboxyglutamic acid) polypeptide 2	1424329_a_at	-1.10932	-2.15745	5.00409	0.0079783	0.840343
261	NA	NA	1452556_at	1.2798	2.42805	8.73616	0.00798056	0.840343
262	Gda	guanine deaminase	1422868_s_at	-1.46027	-2.7516	7.24841	0.00800426	0.840343
263	St3gal1	ST3 beta-galactoside alpha-2,3-sialyltransferase 1	1418946_at	-1.18529	-2.27409	7.23562	0.00800874	0.840343
264	Cpeb2	cytoplasmic polyadenylation element binding protein 2	1458518_at	-1.04913	-2.06928	3.61649	0.00801376	0.840343
265	Tnfsf13os	tumor necrosis factor (ligand) superfamily, member 13, opposite strand	1442123_at	-1.0489	-2.06895	5.17329	0.00801443	0.840343
266	Id2	inhibitor of DNA binding 2	1422537_a_at	-1.08789	-2.12563	6.66275	0.00804657	0.840343
267	Slc3a2	solute carrier family 3 (activators of dibasic and neutral amino acid transport), member 2	1425364_a_at	-1.31324	-2.48499	7.88119	0.00806334	0.840343
268	Zfp386	zinc finger protein 386 (Kruppel-like)	1451146_at	-1.73724	-3.33397	7.17451	0.00811643	0.840343
269	NA	NA	1444971_at	-1.07684	-2.10942	3.93293	0.00811823	0.840343
270	Tkt	transketolase	1451015_at	-1.06979	-2.09913	7.95257	0.00812206	0.840343
271	Eif4ebp2	eukaryotic translation initiation factor 4E binding protein 2	1455575_at	-0.905549	-1.87326	6.2124	0.00817026	0.840343
272	Qsox1	quiescin Q6 sulfhydryl oxidase 1	1420831_at	-0.993403	-1.99088	7.17075	0.00818448	0.840343
273	NA	NA	1442254_at	0.841521	1.79194	6.01501	0.00820824	0.840343
274	Csn1s2a	casein alpha s2-like A	1420633_a_at	-2.00016	-4.00044	12.15	0.00821254	0.840343
275	Hecw1	HECT, C2 and WW domain containing E3 ubiquitin protein ligase 1	1440656_at	0.792847	1.73249	4.3271	0.00827179	0.840343
276	Cdc42ep4	CDC42 effector protein (Rho GTPase binding) 4	1416511_a_at	-0.890885	-1.85431	5.83819	0.00827964	0.840343
277	NA	NA	1446607_at	-0.799717	-1.74076	5.17139	0.00843441	0.840343
278	Nup98	nucleoporin 98	1434220_at	-0.893243	-1.85735	4.30035	0.00846596	0.840343
279	Gfpt1	glutamine fructose-6-phosphate transaminase 1	1449268_at	-0.937764	-1.91556	5.51688	0.008526	0.840343
280	Ednra	endothelin receptor type A	1451691_at	-0.994927	-1.99298	3.58099	0.00853014	0.840343
281	Stat5a	signal transducer and activator of transcription 5A	1450259_a_at	-1.86911	-3.65308	6.3487	0.00854474	0.840343
282	Agbl5	ATP/GTP binding protein-like 5	1439465_x_at	-1.31911	-2.49512	5.36424	0.00856716	0.840343
283	Mon1a	MON1 homolog A (yeast)	1428898_at	-0.985329	-1.97977	4.87545	0.00861254	0.840343
284	Il10rb	interleukin 10 receptor, beta	1419455_at	-0.978581	-1.97053	7.03316	0.00865931	0.840343
285	Rps10	ribosomal protein S10	1456497_x_at	-1.09111	-2.13037	8.57731	0.00866558	0.840343
286	NA	NA	1457317_at	0.815521	1.75993	2.90498	0.00874318	0.840343
287	NA	NA	1447410_at	1.48527	2.79969	7.56622	0.00877785	0.840343
288	Dbi	diazepam binding inhibitor	1438093_x_at	-1.37525	-2.59413	10.1807	0.0087861	0.840343
289	Timp2	tissue inhibitor of metalloproteinase 2	1460287_at	-1.00589	-2.00818	7.6962	0.00879931	0.840343
290	Ccdc117	coiled-coil domain containing 117	1452218_at	-1.30992	-2.47928	4.42232	0.00881736	0.840343
291	Fam210b	family with sequence similarity 210, member B	1451450_at	-0.922632	-1.89557	6.09863	0.00887312	0.840343
292	Txnip	thioredoxin interacting protein	1415996_at	-1.66613	-3.17362	7.34588	0.0089541	0.840343
293	Tcn2	transcobalamin 2	1448200_at	-1.29576	-2.45506	7.15028	0.00896301	0.840343
294	Ogfrl1	opioid growth factor receptor-like 1	1424414_at	-1.76164	-3.39084	7.7211	0.00897477	0.840343
295	NA	NA	1420117_at	-1.18304	-2.27054	5.61179	0.00906365	0.840343
296	Fam160a2	family with sequence similarity 160, member A2	1429949_at	-1.0012	-2.00167	4.67937	0.00909208	0.840343
297	G0s2	G0/G1 switch gene 2	1448700_at	-1.70629	-3.2632	6.17337	0.00916315	0.840343
298	4930421C12Rik	RIKEN cDNA 4930421C12 gene	1433024_at	1.12229	2.17692	3.80696	0.00919796	0.840343
299	Tmcc3	transmembrane and coiled coil domains 3	1454889_x_at	-1.10769	-2.15501	6.56022	0.00927468	0.840343
300	Zfp944	zinc finger protein 944	1437911_at	-1.4509	-2.73379	4.80069	0.00928623	0.840343
301	4833419G08Rik	RIKEN cDNA 4833419G08 gene	1454439_at	0.898996	1.86477	3.4837	0.00937967	0.840343
302	Arhgef28	Rho guanine nucleotide exchange factor (GEF) 28	1419457_at	0.733621	1.66281	4.05343	0.00938629	0.840343
303	Rab36	RAB36, member RAS oncogene family	1436471_at	0.849694	1.80212	3.27094	0.00939798	0.840343
304	Pigg	phosphatidylinositol glycan anchor biosynthesis, class G	1444640_at	-1.03674	-2.05159	3.91328	0.00947239	0.840343
305	Man1c1	mannosidase, alpha, class 1C, member 1	1436193_at	-1.63093	-3.09713	6.97827	0.00949328	0.840343
306	Eny2	enhancer of yellow 2 homolog (Drosophila)	1456961_at	-0.901153	-1.86756	4.67004	0.00953942	0.840343
307	Slc12a6	solute carrier family 12, member 6	1449878_a_at	-1.03616	-2.05077	4.91273	0.00962931	0.840343
308	Malt1	mucosa associated lymphoid tissue lymphoma translocation gene 1	1456126_at	-0.777663	-1.71435	3.47125	0.0096487	0.840343
309	NA	NA	1442626_at	-1.11554	-2.16677	3.32405	0.00967687	0.840343
310	Cacna1b	calcium channel, voltage-dependent, N type, alpha 1B subunit	1436602_x_at	0.801836	1.74332	2.71212	0.0096835	0.840343
311	Slc25a10	solute carrier family 25 (mitochondrial carrier, dicarboxylate transporter), member 10	1416955_at	-1.08156	-2.11632	6.42233	0.00978697	0.840343
312	Rab18	RAB18, member RAS oncogene family	1420899_at	-1.63509	-3.10606	6.75416	0.00980255	0.840343
313	Psma7	proteasome (prosome, macropain) subunit, alpha type 7	1423567_a_at	-1.41881	-2.67366	7.95682	0.00988211	0.840343
314	Car6	carbonic anhydrase 6	1421001_a_at	-1.11325	-2.16333	5.0837	0.00999694	0.840343
315	Armcx3	armadillo repeat containing, X-linked 3	1460359_at	-0.741407	-1.67181	5.21713	0.00999766	0.840343
316	Desi1	desumoylating isopeptidase 1	1460278_a_at	-0.783193	-1.72094	5.88247	0.0100144	0.840343
317	Csnk1g3	casein kinase 1, gamma 3	1429384_at	-1.56124	-2.95107	6.71481	0.0100349	0.840343
318	Lrg1	leucine-rich alpha-2-glycoprotein 1	1417290_at	-1.66157	-3.1636	7.12336	0.0100398	0.840343
319	Kdm5c	lysine (K)-specific demethylase 5C	1426497_at	-1.16475	-2.24194	6.5068	0.0100909	0.840343
320	Msi2	musashi RNA-binding protein 2	1435520_at	-1.29328	-2.45084	6.64331	0.0101463	0.840343
321	Plin2	perilipin 2	1448318_at	-1.53211	-2.89209	9.62517	0.0101861	0.840343
322	Epm2aip1	EPM2A (laforin) interacting protein 1	1454835_at	-1.12266	-2.17748	4.93131	0.0103849	0.840343
323	Sepn1	selenoprotein N, 1	1426680_at	-0.780213	-1.71738	5.69419	0.0104138	0.840343
324	Tbc1d8	TBC1 domain family, member 8	1455683_a_at	-2.08494	-4.24256	6.20022	0.0104285	0.840343
325	Mbd5	methyl-CpG binding domain protein 5	1453507_at	0.94525	1.92552	4.02396	0.0104899	0.840343
326	Slc11a1	solute carrier family 11 (proton-coupled divalent metal ion transporters), member 1	1420361_at	0.852118	1.80515	5.08658	0.0105009	0.840343
327	Wdr26	WD repeat domain 26	1423962_at	-1.79244	-3.46401	6.84367	0.0105327	0.840343
328	Gm20559	predicted gene, 20559	1455581_x_at	0.784944	1.72303	6.84843	0.0105739	0.840343
329	9230109A22Rik	RIKEN cDNA 9230109A22 gene	1446060_at	1.08646	2.12352	3.64954	0.0106058	0.840343
330	Rmdn1	regulator of microtubule dynamics 1	1418658_at	-1.16555	-2.24319	4.40186	0.0106204	0.840343
331	Pim3	proviral integration site 3	1451069_at	-0.845415	-1.79678	5.44057	0.010703	0.840343
332	Setd8	SET domain containing (lysine methyltransferase) 8	1426406_at	-0.924958	-1.89863	6.75725	0.010727	0.840343
333	Rbl2	retinoblastoma-like 2	1418146_a_at	-0.81678	-1.76147	5.41435	0.0107298	0.840343
334	Cdk12	cyclin-dependent kinase 12	1440858_at	-1.11644	-2.16812	5.31004	0.0107502	0.840343
335	Aldh18a1	aldehyde dehydrogenase 18 family, member A1	1437325_x_at	-1.94335	-3.84598	4.70216	0.0107663	0.840343
336	Pfkp	phosphofructokinase, platelet	1416069_at	0.849189	1.80149	5.21194	0.0108527	0.840343
337	Emc6	ER membrane protein complex subunit 6	1448882_at	-1.34235	-2.53563	5.46711	0.0108951	0.840343
338	Cep170	centrosomal protein 170	1453581_at	-0.896305	-1.86129	3.25729	0.0109635	0.840343
339	D2Ertd48e	DNA segment, Chr 2, ERATO Doi 48, expressed	1442159_at	0.935034	1.91194	3.08245	0.0109818	0.840343
340	Gm13308	predicted gene 13308	1458954_at	1.05238	2.07395	5.05641	0.0109821	0.840343
341	Acaa2	acetyl-Coenzyme A acyltransferase 2 (mitochondrial 3-oxoacyl-Coenzyme A thiolase)	1455061_a_at	-1.44834	-2.72895	4.98473	0.0109879	0.840343
342	Fcer2a	Fc receptor, IgE, low affinity II, alpha polypeptide	1422122_at	0.863283	1.81917	5.22109	0.0109978	0.840343
343	Impad1	inositol monophosphatase domain containing 1	1437290_at	-1.41276	-2.66247	4.26942	0.0110088	0.840343
344	Slc39a8	solute carrier family 39 (metal ion transporter), member 8	1448482_at	-1.44601	-2.72453	7.44674	0.0110185	0.840343
345	Ccdc74a	coiled-coil domain containing 74A	1455568_at	-0.998059	-1.99731	5.90954	0.0110265	0.840343
346	A830039H05Rik	RIKEN cDNA A830039H05 gene	1440236_at	-1.22001	-2.32948	4.98615	0.0110338	0.840343
347	Apobec3	apolipoprotein B mRNA editing enzyme, catalytic polypeptide 3	1417470_at	-1.47862	-2.78683	7.63846	0.011066	0.840343
348	NA	NA	1457324_at	1.28099	2.43005	5.88261	0.0111194	0.840343
349	Ftl1	ferritin light chain 1	1422302_s_at	-1.15114	-2.2209	9.36753	0.0111933	0.840343
350	Ftl2	ferritin light chain 2	1422302_s_at	-1.15114	-2.2209	9.36753	0.0111933	0.840343
351	Gm20746	predicted gene, 20746	1422302_s_at	-1.15114	-2.2209	9.36753	0.0111933	0.840343
352	LOC100862446	ferritin light chain 1-like	1422302_s_at	-1.15114	-2.2209	9.36753	0.0111933	0.840343
353	NA	NA	1446179_at	0.918555	1.89022	3.89803	0.0112097	0.840343
354	Arl6ip6	ADP-ribosylation factor-like 6 interacting protein 6	1424020_at	-1.75812	-3.38258	3.59377	0.011211	0.840343
355	Ntan1	N-terminal Asn amidase	1423538_at	-1.52999	-2.88783	6.41467	0.0112359	0.840343
356	Rora	RAR-related orphan receptor alpha	1436326_at	-1.76194	-3.39153	5.12906	0.0112923	0.840343
357	Tbc1d14	TBC1 domain family, member 14	1420196_s_at	-1.86289	-3.63736	5.47011	0.0113211	0.840343
358	Clu	clusterin	1418626_a_at	-1.21126	-2.31539	9.14518	0.0113274	0.840343
359	B4galt1	UDP-Gal:betaGlcNAc beta 1,4- galactosyltransferase, polypeptide 1	1418014_a_at	-2.04507	-4.12694	6.82725	0.0113475	0.840343
360	Ndrg1	N-myc downstream regulated gene 1	1450977_s_at	-1.00074	-2.00102	7.9883	0.0113834	0.840343
361	Uso1	USO1 vesicle docking factor	1424274_at	-0.896105	-1.86103	5.71293	0.0114168	0.840343
362	Map3k3	mitogen-activated protein kinase kinase kinase 3	1426686_s_at	-0.899106	-1.86491	5.20905	0.0114433	0.840343
363	Slc35a1	solute carrier family 35 (CMP-sialic acid transporter), member 1	1417539_at	-1.44192	-2.71682	6.09298	0.0115207	0.840343
364	Zim3	zinc finger, imprinted 3	1427678_at	0.967556	1.95552	4.3813	0.0115238	0.840343
365	Agps	alkylglycerone phosphate synthase	1454918_at	-1.80517	-3.49471	6.95046	0.0115404	0.840343
366	Ufl1	UFM1 specific ligase 1	1429008_at	-1.39167	-2.62382	5.34337	0.0115493	0.840343
367	Itga6	integrin alpha 6	1422445_at	-1.35056	-2.55011	6.4171	0.0115603	0.840343
368	Osbpl1a	oxysterol binding protein-like 1A	1416823_a_at	-1.19199	-2.28467	6.05234	0.0115642	0.840343
369	Slc26a2	solute carrier family 26 (sulfate transporter), member 2	1421145_at	-1.00231	-2.00321	4.68669	0.011605	0.840343
370	Cntnap2	contactin associated protein-like 2	1437782_at	1.25267	2.38281	4.50139	0.0116155	0.840343
371	Spop	speckle-type POZ protein	1447827_x_at	-0.751454	-1.68349	4.88028	0.0116449	0.840343
372	Mettl15	methyltransferase like 15	1428900_s_at	-1.08697	-2.12427	2.8968	0.0117538	0.840343
373	Ccl3	chemokine (C-C motif) ligand 3	1419561_at	1.02915	2.04082	4.4455	0.011794	0.840343
374	Smyd5	SET and MYND domain containing 5	1447749_at	1.41032	2.65797	6.94565	0.01182	0.840343
375	Pigc	phosphatidylinositol glycan anchor biosynthesis, class C	1424189_at	-0.839829	-1.78984	5.52851	0.0118505	0.840343
376	Pex5	peroxisomal biogenesis factor 5	1422063_a_at	-1.13137	-2.19067	4.33404	0.0118521	0.840343
377	Ap3m1	adaptor-related protein complex 3, mu 1 subunit	1416374_at	-1.18305	-2.27056	6.63302	0.0119053	0.840343
378	Slc25a16	solute carrier family 25 (mitochondrial carrier, Graves disease autoantigen), member 16	1434996_at	-2.08702	-4.24871	3.99662	0.0119486	0.840343
379	Tmem110	transmembrane protein 110	1425404_a_at	-0.997919	-1.99712	5.6083	0.0119665	0.840343
380	Kcnj15	potassium inwardly-rectifying channel, subfamily J, member 15	1450185_a_at	-1.85601	-3.62006	5.78645	0.0120382	0.840343
381	Snrnp35	small nuclear ribonucleoprotein 35 (U11/U12)	1430041_at	-0.819295	-1.76454	5.05513	0.0121116	0.840343
382	Gm7788	glyceraldehyde-3-phosphate dehydrogenase pseudogene	1447892_at	1.08845	2.12645	3.86671	0.0121755	0.840343
383	Myo1c	myosin IC	1419648_at	-0.820364	-1.76585	4.95053	0.0121818	0.840343
384	Slamf8	SLAM family member 8	1425294_at	1.26004	2.39502	4.15986	0.0122749	0.840343
385	Rbl2	retinoblastoma-like 2	1425981_a_at	-1.44621	-2.72491	4.49657	0.012311	0.840343
386	Ttc9	tetratricopeptide repeat domain 9	1455649_at	0.790273	1.7294	4.19493	0.0123869	0.840343
387	Cs	citrate synthase	1422577_at	-1.02653	-2.03711	6.66983	0.0125171	0.840343
388	Myo6	myosin VI	1433942_at	-0.927619	-1.90213	5.55022	0.0125234	0.840343
389	Cdh10	cadherin 10	1433302_at	0.843822	1.7948	3.27683	0.0125332	0.840343
390	Gpc4	glypican 4	1421088_at	-0.859322	-1.81419	5.59093	0.0125705	0.840343
391	Pak3	p21 protein (Cdc42/Rac)-activated kinase 3	1417923_at	0.828651	1.77602	3.97592	0.0125925	0.840343
392	NA	NA	1449629_s_at	0.749095	1.68074	3.30539	0.0126695	0.840343
393	Snd1	staphylococcal nuclease and tudor domain containing 1	1416038_at	-0.953458	-1.93651	5.20295	0.0127083	0.840343
394	Serf2	small EDRK-rich factor 2	1455236_x_at	-1.00368	-2.00511	7.16822	0.0127193	0.840343
395	Dpp8	dipeptidylpeptidase 8	1428697_at	-0.730837	-1.6596	6.79945	0.0127659	0.840343
396	Srp14	signal recognition particle 14	1418568_x_at	-0.82858	-1.77594	6.86113	0.012897	0.840343
397	NA	NA	1446259_at	0.902847	1.86975	4.04783	0.0128991	0.840343
398	Dbi	diazepam binding inhibitor	1433991_x_at	-1.35831	-2.56385	10.2303	0.0129086	0.840343
399	Npl	N-acetylneuraminate pyruvate lyase	1424265_at	0.819605	1.76492	4.23972	0.0129188	0.840343
400	Krtap4-6	keratin associated protein 4-6	1431650_at	0.825856	1.77259	4.25816	0.0130051	0.840343
401	Akap9	A kinase (PRKA) anchor protein (yotiao) 9	1446237_at	-1.07443	-2.10589	5.91797	0.0130205	0.840343
402	Aldh1l1	aldehyde dehydrogenase 1 family, member L1	1424401_at	0.896483	1.86152	3.1133	0.0130573	0.840343
403	Ipo8	importin 8	1452185_at	-0.892026	-1.85578	6.00926	0.0130937	0.840343
404	Tmed7	transmembrane emp24 protein transport domain containing 7	1419918_at	-1.38936	-2.61962	3.65161	0.0131025	0.840343
405	Ccl19	chemokine (C-C motif) ligand 19	1449277_at	1.08165	2.11646	5.92923	0.0131144	0.840343
406	Gm12407	predicted gene 12407	1449277_at	1.08165	2.11646	5.92923	0.0131144	0.840343
407	Gm13309	predicted gene 13309	1449277_at	1.08165	2.11646	5.92923	0.0131144	0.840343
408	Gm2023	predicted gene 2023	1449277_at	1.08165	2.11646	5.92923	0.0131144	0.840343
409	Gm21104	predicted gene, 21104	1449277_at	1.08165	2.11646	5.92923	0.0131144	0.840343
410	Gm2457	predicted gene, 2457	1449277_at	1.08165	2.11646	5.92923	0.0131144	0.840343
411	Gm2564	predicted gene 2564	1449277_at	1.08165	2.11646	5.92923	0.0131144	0.840343
412	LOC100043918	c-C motif chemokine 19-like	1449277_at	1.08165	2.11646	5.92923	0.0131144	0.840343
413	LOC100043921	c-C motif chemokine 19-like	1449277_at	1.08165	2.11646	5.92923	0.0131144	0.840343
414	LOC100861618	c-C motif chemokine 19-like	1449277_at	1.08165	2.11646	5.92923	0.0131144	0.840343
415	Rcan1	regulator of calcineurin 1	1416600_a_at	-1.68184	-3.20837	4.90813	0.0131153	0.840343
416	Gm4887	predicted gene 4887	1420874_at	-1.44823	-2.72873	6.25115	0.0131221	0.840343
417	Twf1	twinfilin, actin-binding protein, homolog 1 (Drosophila)	1420874_at	-1.44823	-2.72873	6.25115	0.0131221	0.840343
418	Stard10	START domain containing 10	1448956_at	-1.11092	-2.15983	6.46395	0.0131548	0.840343
419	Cmtm5	CKLF-like MARVEL transmembrane domain containing 5	1430600_at	0.79257	1.73216	2.75923	0.01319	0.840343
420	Zfand5	zinc finger, AN1-type domain 5	1453224_at	-1.02522	-2.03526	5.79502	0.0132175	0.840343
421	Gmppa	GDP-mannose pyrophosphorylase A	1460594_a_at	-0.718067	-1.64498	5.82204	0.0132359	0.840343
422	Tbl1x	transducin (beta)-like 1 X-linked	1455042_at	-1.40043	-2.6398	6.29366	0.013251	0.840343
423	Avl9	AVL9 homolog (S. cerevisiase)	1430144_at	-0.788533	-1.72732	4.90547	0.0133669	0.840343
424	Scarb1	scavenger receptor class B, member 1	1416050_a_at	-1.10107	-2.14513	5.5443	0.0133732	0.840343
425	Lactb2	lactamase, beta 2	1425141_at	-0.774369	-1.71044	5.36062	0.0134104	0.840343
426	Gadd45b	growth arrest and DNA-damage-inducible 45 beta	1450971_at	1.08527	2.12178	5.49151	0.0134496	0.840343
427	Pcyt1b	phosphate cytidylyltransferase 1, choline, beta isoform	1437648_at	0.957008	1.94128	4.40697	0.0134915	0.840343
428	Cpd	carboxypeptidase D	1418020_s_at	-1.4412	-2.71547	6.0992	0.0135229	0.840343
429	Ddi2	DNA-damage inducible protein 2	1435536_at	-1.25372	-2.38456	5.60958	0.0135472	0.840343
430	Igfals	insulin-like growth factor binding protein, acid labile subunit	1422826_at	-1.27346	-2.41741	5.30656	0.0135531	0.840343
431	Eif5a	eukaryotic translation initiation factor 5A	1437859_x_at	-1.04605	-2.06487	5.89426	0.0135592	0.840343
432	Srd5a3	steroid 5 alpha-reductase 3	1456691_s_at	-1.46553	-2.76165	3.96109	0.0135596	0.840343
433	Aldh1a3	aldehyde dehydrogenase family 1, subfamily A3	1448789_at	1.13643	2.19836	4.69985	0.0135603	0.840343
434	NA	NA	1459282_at	1.40358	2.64556	4.06179	0.0136472	0.840343
435	C79741	expressed sequence C79741	1443416_at	0.70458	1.62967	4.97693	0.0136531	0.840343
436	Zmynd11	zinc finger, MYND domain containing 11	1426532_at	-1.03699	-2.05194	6.75484	0.0137128	0.840343
437	1110008P14Rik	RIKEN cDNA 1110008P14 gene	1423947_at	-1.80135	-3.48545	4.66387	0.0137512	0.840343
438	Pex1	peroxisomal biogenesis factor 1	1428716_at	-1.18451	-2.27287	6.47298	0.0137591	0.840343
439	Fgd3	FYVE, RhoGEF and PH domain containing 3	1433398_at	0.862443	1.81811	4.14321	0.0138629	0.840343
440	Fzd4	frizzled homolog 4 (Drosophila)	1449416_at	-1.16087	-2.23593	4.62025	0.0139171	0.840343
441	Clint1	clathrin interactor 1	1452152_at	-1.71482	-3.28255	7.02369	0.0139202	0.840343
442	Slmap	sarcolemma associated protein	1421215_a_at	-1.35693	-2.56139	6.79827	0.0139329	0.840343
443	Cd300lb	CD300 antigen like family member B	1445882_at	0.893439	1.8576	4.46638	0.0139471	0.840343
444	2610002J23Rik	RIKEN cDNA 2610002J23 gene	1428561_at	-0.965024	-1.9521	5.10643	0.0140137	0.840343
445	Tmem50a	transmembrane protein 50A	1453155_at	-1.29717	-2.45747	6.45904	0.0140267	0.840343
446	Fam211b	family with sequence similarity 211, member B	1456878_at	-0.683218	-1.60572	3.75311	0.0140845	0.840343
447	Csn3	casein kappa	1451851_a_at	-2.01923	-4.05368	6.8198	0.014097	0.840343
448	Cwf19l2	CWF19-like 2, cell cycle control (S. pombe)	1456019_at	-1.09692	-2.13898	4.4142	0.0141229	0.840343
449	Cd36	CD36 antigen	1423166_at	-1.64067	-3.1181	6.69401	0.0141747	0.840343
450	Foxn3	forkhead box N3	1434002_at	-1.02261	-2.03159	5.91528	0.0142239	0.840343
451	Ccnt2	cyclin T2	1427088_at	-0.826415	-1.77327	5.52307	0.0142475	0.840343
452	Cdk4	cyclin-dependent kinase 4	1422439_a_at	-1.31616	-2.49003	6.03853	0.0143206	0.840343
453	Esyt3	extended synaptotagmin-like protein 3	1456481_at	-0.929585	-1.90473	5.77947	0.0143257	0.840343
454	Mfap3l	microfibrillar-associated protein 3-like	1441481_at	-1.31649	-2.4906	5.05652	0.014347	0.840343
455	Sprr2a1	small proline-rich protein 2A1	1450618_a_at	1.37845	2.59989	5.79907	0.0143539	0.840343
456	Sprr2a2	small proline-rich protein 2A2	1450618_a_at	1.37845	2.59989	5.79907	0.0143539	0.840343
457	Pex11a	peroxisomal biogenesis factor 11 alpha	1449442_at	-0.802008	-1.74353	5.92699	0.0144035	0.840343
458	Ncdn	neurochondrin	1416852_a_at	-1.01721	-2.024	4.77128	0.0144192	0.840343
459	Slc2a1	solute carrier family 2 (facilitated glucose transporter), member 1	1426600_at	-0.967183	-1.95502	5.64809	0.0144635	0.840343
460	Mob1b	MOB kinase activator 1B	1455184_at	-0.679861	-1.60199	5.27203	0.0145094	0.840343
461	Efcab4a	EF-hand calcium binding domain 4A	1427367_at	-1.05764	-2.08152	5.19273	0.0145424	0.840343
462	Spg20	spastic paraplegia 20, spartin (Troyer syndrome) homolog (human)	1424876_s_at	-0.818151	-1.76314	5.43821	0.014581	0.840343
463	Etv3	ets variant gene 3	1456358_at	0.750196	1.68202	3.42012	0.0146152	0.840343
464	NA	NA	1441640_at	1.04193	2.05898	3.98501	0.0146442	0.840343
465	Arg2	arginase type II	1438841_s_at	-1.55389	-2.93608	4.19568	0.0146711	0.840343
466	Vti1b	vesicle transport through interaction with t-SNAREs 1B	1438841_s_at	-1.55389	-2.93608	4.19568	0.0146711	0.840343
467	5430406J06Rik	RIKEN cDNA 5430406J06 gene	1439477_at	-0.893523	-1.85771	5.49236	0.0146863	0.840343
468	Stat6	signal transducer and activator of transcription 6	1426353_at	-1.05951	-2.08423	5.9313	0.0147172	0.840343
469	Rnf214	ring finger protein 214	1427273_at	-0.896472	-1.86151	5.11458	0.01473	0.840343
470	NA	NA	1435789_x_at	1.51258	2.8532	10.168	0.0147311	0.840343
471	NA	NA	1459511_at	0.713673	1.63997	3.36111	0.0147319	0.840343
472	Ftl1	ferritin light chain 1	1418364_a_at	-1.26332	-2.40048	7.86063	0.0148215	0.840343
473	Gm20746	predicted gene, 20746	1418364_a_at	-1.26332	-2.40048	7.86063	0.0148215	0.840343
474	LOC100862446	ferritin light chain 1-like	1418364_a_at	-1.26332	-2.40048	7.86063	0.0148215	0.840343
475	2610042L04Rik	RIKEN cDNA 2610042L04 gene	1428301_at	1.33226	2.51797	9.41959	0.014837	0.840343
476	Gm10340	predicted gene 10340	1428301_at	1.33226	2.51797	9.41959	0.014837	0.840343
477	Gm10406	predicted gene 10406	1428301_at	1.33226	2.51797	9.41959	0.014837	0.840343
478	Gm2888	predicted gene 2888	1428301_at	1.33226	2.51797	9.41959	0.014837	0.840343
479	Gm2897	predicted gene 2897	1428301_at	1.33226	2.51797	9.41959	0.014837	0.840343
480	Gm3095	predicted gene 3095	1428301_at	1.33226	2.51797	9.41959	0.014837	0.840343
481	Gm3164	predicted gene 3164	1428301_at	1.33226	2.51797	9.41959	0.014837	0.840343
482	Gm3173	predicted gene 3173	1428301_at	1.33226	2.51797	9.41959	0.014837	0.840343
483	Gm3239	predicted gene 3239	1428301_at	1.33226	2.51797	9.41959	0.014837	0.840343
484	Gm3252	predicted gene 3252	1428301_at	1.33226	2.51797	9.41959	0.014837	0.840343
485	Gm3317	predicted gene 3317	1428301_at	1.33226	2.51797	9.41959	0.014837	0.840343
486	Gm3373	predicted gene 3373	1428301_at	1.33226	2.51797	9.41959	0.014837	0.840343
487	Gm3383	predicted gene 3383	1428301_at	1.33226	2.51797	9.41959	0.014837	0.840343
488	Gm3488	predicted gene, 3488	1428301_at	1.33226	2.51797	9.41959	0.014837	0.840343
489	Gm3500	predicted gene 3500	1428301_at	1.33226	2.51797	9.41959	0.014837	0.840343
490	Gm3558	predicted gene 3558	1428301_at	1.33226	2.51797	9.41959	0.014837	0.840343
491	Gm3636	predicted gene 3636	1428301_at	1.33226	2.51797	9.41959	0.014837	0.840343
492	Gm3642	predicted gene 3642	1428301_at	1.33226	2.51797	9.41959	0.014837	0.840343
493	Gm3667	predicted gene 3667	1428301_at	1.33226	2.51797	9.41959	0.014837	0.840343
494	Gm3696	predicted gene 3696	1428301_at	1.33226	2.51797	9.41959	0.014837	0.840343
495	Gm3739	predicted gene 3739	1428301_at	1.33226	2.51797	9.41959	0.014837	0.840343
496	Gm5796	predicted gene 5796	1428301_at	1.33226	2.51797	9.41959	0.014837	0.840343
497	LOC100861615	alpha takusan-like	1428301_at	1.33226	2.51797	9.41959	0.014837	0.840343
498	C430002N11Rik	RIKEN cDNA C430002N11 gene	1440510_at	1.13608	2.19783	4.10709	0.014896	0.840343
499	Atp6v0a1	ATPase, H+ transporting, lysosomal V0 subunit A1	1417632_at	-1.02509	-2.03509	5.35053	0.0150089	0.840343
500	Sf3b2	splicing factor 3b, subunit 2	1456040_at	-0.954977	-1.93855	6.06047	0.0150404	0.840343
501	1700012B07Rik	RIKEN cDNA 1700012B07 gene	1428703_at	-1.8575	-3.62379	6.27837	0.015046	0.840343
502	Srpk3	serine/arginine-rich protein specific kinase 3	1431825_at	0.806916	1.74947	5.61767	0.0150749	0.840343
503	Nfatc3	nuclear factor of activated T cells, cytoplasmic, calcineurin dependent 3	1419976_s_at	-0.913342	-1.8834	4.1552	0.0150841	0.840343
504	Cdhr1	cadherin-related family member 1	1418304_at	-1.0969	-2.13895	4.42922	0.0152212	0.840343
505	Lamc3	laminin gamma 3	1425594_at	0.75247	1.68468	4.34776	0.0152794	0.840343
506	Srsf1	serine/arginine-rich splicing factor 1	1428099_a_at	-1.42631	-2.68758	5.08786	0.0153571	0.840343
507	Pvrl3	poliovirus receptor-related 3	1423331_a_at	-0.822089	-1.76796	3.29866	0.0153782	0.840343
508	Xbp1	X-box binding protein 1	1420012_at	-2.37535	-5.18863	5.47625	0.0153987	0.840343
509	NA	NA	1440659_at	0.784591	1.7226	3.81414	0.0154067	0.840343
510	Ago3	argonaute RISC catalytic subunit 3	1435904_at	-0.842268	-1.79287	3.94117	0.0154275	0.840343
511	Cxcl17	chemokine (C-X-C motif) ligand 17	1451610_at	-1.83774	-3.57449	6.75506	0.0155322	0.840343
512	Cldn25	claudin 25	1431293_a_at	-2.43676	-5.41425	5.41943	0.0155964	0.840343
513	Ctdsp2	CTD (carboxy-terminal domain, RNA polymerase II, polypeptide A) small phosphatase 2	1423661_s_at	-0.84306	-1.79385	6.35503	0.0156373	0.840343
514	Cadm4	cell adhesion molecule 4	1426263_at	-1.5987	-3.0287	5.20814	0.0157185	0.840343
515	Mapre2	microtubule-associated protein, RP/EB family, member 2	1426244_at	-1.04528	-2.06377	3.81259	0.0157979	0.840343
516	Mb21d1	Mab-21 domain containing 1	1440299_at	0.699414	1.62384	3.7032	0.0158071	0.840343
517	Gm2a	GM2 ganglioside activator protein	1448241_at	-1.54972	-2.92761	6.89174	0.0158171	0.840343
518	Fkbp9	FK506 binding protein 9	1423677_at	-0.832411	-1.78066	4.23953	0.0158971	0.840343
519	Tsc2	tuberous sclerosis 2	1452105_a_at	-0.842599	-1.79328	4.98629	0.015969	0.840343
520	Mt1	metallothionein 1	1422557_s_at	-1.17964	-2.2652	10.1594	0.0160191	0.840343
521	Acsl4	acyl-CoA synthetase long-chain family member 4	1451828_a_at	-1.44195	-2.71688	7.42395	0.0160304	0.840343
522	Srrm4	serine/arginine repetitive matrix 4	1435062_at	0.783092	1.72082	3.32784	0.0160361	0.840343
523	Srebf1	sterol regulatory element binding transcription factor 1	1426690_a_at	-1.76696	-3.40336	6.46759	0.0161084	0.840343
524	Rnf214	ring finger protein 214	1427274_at	-1.34172	-2.53453	4.61984	0.0161147	0.840343
525	Cgrrf1	cell growth regulator with ring finger domain 1	1430850_x_at	-0.744164	-1.675	4.4191	0.0161404	0.840343
526	4930455M05Rik	RIKEN cDNA 4930455M05 gene	1432888_at	0.84793	1.79992	3.642	0.0161779	0.840343
527	Tnfaip3	tumor necrosis factor, alpha-induced protein 3	1433699_at	0.800975	1.74228	4.49227	0.0162086	0.840343
528	Ccdc74a	coiled-coil domain containing 74A	1436106_x_at	-0.82806	-1.7753	6.07557	0.0162273	0.840343
529	Slc30a2	solute carrier family 30 (zinc transporter), member 2	1427339_at	-0.830802	-1.77867	3.65912	0.0162871	0.840343
530	NA	NA	1459414_at	0.698099	1.62237	4.48071	0.0163003	0.840343
531	Habp4	hyaluronic acid binding protein 4	1418927_a_at	0.793005	1.73268	4.78447	0.0163127	0.840343
532	Tcea1	transcription elongation factor A (SII) 1	1419258_at	-1.47814	-2.78588	5.97761	0.0163633	0.840343
533	Gpr115	G protein-coupled receptor 115	1429460_at	0.842812	1.79354	3.76717	0.0163696	0.840343
534	Rps6ka2	ribosomal protein S6 kinase, polypeptide 2	1417542_at	0.980132	1.97265	5.60581	0.0164502	0.840343
535	Fto	fat mass and obesity associated	1448223_at	-0.95562	-1.93941	5.05354	0.0165509	0.840343
536	Arg2	arginase type II	1418847_at	-1.28452	-2.43601	5.35519	0.0165793	0.840343
537	Arl5b	ADP-ribosylation factor-like 5B	1453590_at	-1.24113	-2.36384	5.55453	0.0165843	0.840343
538	Caln1	calneuron 1	1425846_a_at	0.990716	1.98717	3.15209	0.0165989	0.840343
539	Samhd1	SAM domain and HD domain, 1	1418131_at	-1.22653	-2.34004	7.85057	0.0166119	0.840343
540	Col9a1	collagen, type IX, alpha 1	1428571_at	-2.40595	-5.29983	6.56607	0.0166132	0.840343
541	Calcoco1	calcium binding and coiled coil domain 1	1428513_at	-1.38181	-2.60595	5.17588	0.0166291	0.840343
542	5430401H09Rik	RIKEN cDNA 5430401H09 gene	1454193_at	1.21627	2.32346	3.39146	0.0166708	0.840343
543	D13Ertd787e	DNA segment, Chr 13, ERATO Doi 787, expressed	1420100_s_at	1.09663	2.13855	4.37512	0.0167144	0.840343
544	Ppp1r12c	protein phosphatase 1, regulatory (inhibitor) subunit 12C	1454848_at	-0.91744	-1.88876	5.68703	0.0167342	0.840343
545	5730575I04Rik	RIKEN cDNA 5730575I04 gene	1454416_at	0.960802	1.94639	4.05575	0.0168268	0.840343
546	Clec4n	C-type lectin domain family 4, member n	1425951_a_at	1.02787	2.03901	3.68634	0.0168503	0.840343
547	Slit2	slit homolog 2 (Drosophila)	1424659_at	0.871201	1.82918	3.67222	0.0168947	0.840343
548	LOC100041483	protein TCL1B3-like	1420570_x_at	1.10541	2.1516	7.01974	0.0168955	0.840343
549	Tcl1b3	T cell leukemia/lymphoma 1B, 3	1420570_x_at	1.10541	2.1516	7.01974	0.0168955	0.840343
550	4930570E01Rik	RIKEN cDNA 4930570E01 gene	1433164_at	0.907581	1.8759	4.78842	0.0169641	0.840343
551	Tnrc18	trinucleotide repeat containing 18	1434825_at	-1.15409	-2.22544	3.84904	0.0170349	0.840343
552	Pck1	phosphoenolpyruvate carboxykinase 1, cytosolic	1439617_s_at	-1.34255	-2.53599	5.38305	0.0170762	0.840343
553	Jkamp	JNK1/MAPK8-associated membrane protein	1451238_at	-1.03423	-2.04801	5.56896	0.0170788	0.840343
554	Golph3	golgi phosphoprotein 3	1421845_at	-1.80607	-3.49689	6.86164	0.0170936	0.840343
555	Cwc22	CWC22 spliceosome-associated protein homolog (S. cerevisiae)	1424609_a_at	1.17642	2.26015	9.98125	0.0171295	0.840343
556	Gm4354	predicted gene 4354	1424609_a_at	1.17642	2.26015	9.98125	0.0171295	0.840343
557	Xdh	xanthine dehydrogenase	1424609_a_at	1.17642	2.26015	9.98125	0.0171295	0.840343
558	Lif	leukemia inhibitory factor	1421207_at	0.840563	1.79075	5.13087	0.0171465	0.840343
559	4933438K21Rik	RIKEN cDNA 4933438K21 gene	1430441_at	1.81621	3.52154	5.32548	0.0171559	0.840343
560	LOC101055948	FERM and PDZ domain-containing protein 3-like	1441363_at	0.790654	1.72986	3.82812	0.0172033	0.840343
561	Zrsr1	zinc finger (CCCH type), RNA binding motif and serine/arginine rich 1	1449354_at	-0.665503	-1.58612	5.92417	0.0172039	0.840343
562	Sox4	SRY (sex determining region Y)-box 4	1419155_a_at	-0.913696	-1.88387	6.63243	0.0172071	0.840343
563	Senp2	SUMO/sentrin specific peptidase 2	1425465_a_at	-0.87926	-1.83943	5.47524	0.0172373	0.840343
564	Fam117b	family with sequence similarity 117, member B	1434010_at	-0.867334	-1.82429	5.12738	0.017246	0.840343
565	Hs3st3b1	heparan sulfate (glucosamine) 3-O-sulfotransferase 3B1	1421332_at	-0.785337	-1.72349	4.53973	0.0172862	0.840343
566	Nrip1	nuclear receptor interacting protein 1	1447211_at	-1.2554	-2.38734	6.40144	0.0173177	0.840343
567	Ezh1	enhancer of zeste homolog 1 (Drosophila)	1418290_a_at	-0.741113	-1.67147	5.56634	0.0173292	0.840343
568	D130037M23Rik	RIKEN cDNA D130037M23 gene	1457321_at	-1.81609	-3.52125	4.62878	0.0173379	0.840343
569	Zbtb20	zinc finger and BTB domain containing 20	1438443_at	-1.02326	-2.03251	6.28653	0.0173386	0.840343
570	Elmo1	engulfment and cell motility 1	1424523_at	0.67341	1.59484	5.91493	0.0173474	0.840343
571	Hsdl2	hydroxysteroid dehydrogenase like 2	1426857_a_at	-1.95447	-3.87572	7.39861	0.017385	0.840343
572	Zfhx3	zinc finger homeobox 3	1453267_at	-1.2596	-2.3943	4.58966	0.0173916	0.840343
573	Aasdhppt	aminoadipate-semialdehyde dehydrogenase-phosphopantetheinyl transferase	1428756_at	-1.30699	-2.47424	5.16718	0.0174968	0.840343
574	Nosip	nitric oxide synthase interacting protein	1418965_at	-0.777405	-1.71405	4.97093	0.0175054	0.840343
575	A730062M13Rik	RIKEN cDNA A730062M13 gene	1446810_at	0.751495	1.68354	3.46477	0.0175194	0.840343
576	NA	NA	1443289_at	0.709142	1.63483	3.74742	0.0175779	0.840343
577	Coro1b	coronin, actin binding protein 1B	1448351_at	-0.660135	-1.58023	5.48103	0.0176618	0.840343
578	Sema4d	sema domain, immunoglobulin domain (Ig), transmembrane domain (TM) and short cytoplasmic domain, (semaphorin) 4D	1420824_at	-1.4539	-2.73947	5.61422	0.0177328	0.840343
579	Itpr2	inositol 1,4,5-triphosphate receptor 2	1427287_s_at	-1.17682	-2.26077	5.58576	0.0177383	0.840343
580	Sowahb	sosondowah ankyrin repeat domain family member B	1438408_at	-1.01676	-2.02338	5.07939	0.0177427	0.840343
581	St6gal1	beta galactoside alpha 2,6 sialyltransferase 1	1420927_at	-0.701513	-1.62621	4.69122	0.0178742	0.840343
582	2610042L04Rik	RIKEN cDNA 2610042L04 gene	1452731_x_at	1.1622	2.23799	8.66349	0.017942	0.840343
583	Gm10340	predicted gene 10340	1452731_x_at	1.1622	2.23799	8.66349	0.017942	0.840343
584	Gm10409	predicted pseudogene 8348	1452731_x_at	1.1622	2.23799	8.66349	0.017942	0.840343
585	Gm2897	predicted gene 2897	1452731_x_at	1.1622	2.23799	8.66349	0.017942	0.840343
586	Gm3002	alpha-takusan pseudogene	1452731_x_at	1.1622	2.23799	8.66349	0.017942	0.840343
587	Gm3095	predicted gene 3095	1452731_x_at	1.1622	2.23799	8.66349	0.017942	0.840343
588	Gm3164	predicted gene 3164	1452731_x_at	1.1622	2.23799	8.66349	0.017942	0.840343
589	Gm3173	predicted gene 3173	1452731_x_at	1.1622	2.23799	8.66349	0.017942	0.840343
590	Gm3239	predicted gene 3239	1452731_x_at	1.1622	2.23799	8.66349	0.017942	0.840343
591	Gm3252	predicted gene 3252	1452731_x_at	1.1622	2.23799	8.66349	0.017942	0.840343
592	Gm3317	predicted gene 3317	1452731_x_at	1.1622	2.23799	8.66349	0.017942	0.840343
593	Gm3373	predicted gene 3373	1452731_x_at	1.1622	2.23799	8.66349	0.017942	0.840343
594	Gm3383	predicted gene 3383	1452731_x_at	1.1622	2.23799	8.66349	0.017942	0.840343
595	Gm3488	predicted gene, 3488	1452731_x_at	1.1622	2.23799	8.66349	0.017942	0.840343
596	Gm3500	predicted gene 3500	1452731_x_at	1.1622	2.23799	8.66349	0.017942	0.840343
597	Gm3558	predicted gene 3558	1452731_x_at	1.1622	2.23799	8.66349	0.017942	0.840343
598	Gm3636	predicted gene 3636	1452731_x_at	1.1622	2.23799	8.66349	0.017942	0.840343
599	Gm3642	predicted gene 3642	1452731_x_at	1.1622	2.23799	8.66349	0.017942	0.840343
600	Gm3667	predicted gene 3667	1452731_x_at	1.1622	2.23799	8.66349	0.017942	0.840343
601	Gm3696	predicted gene 3696	1452731_x_at	1.1622	2.23799	8.66349	0.017942	0.840343
602	Gm3739	predicted gene 3739	1452731_x_at	1.1622	2.23799	8.66349	0.017942	0.840343
603	Gm5796	predicted gene 5796	1452731_x_at	1.1622	2.23799	8.66349	0.017942	0.840343
604	LOC100861615	alpha takusan-like	1452731_x_at	1.1622	2.23799	8.66349	0.017942	0.840343
605	Rab3gap1	RAB3 GTPase activating protein subunit 1	1455922_at	-0.70923	-1.63493	5.57662	0.0179721	0.840343
606	Gsta3	glutathione S-transferase, alpha 3	1423436_at	-0.848817	-1.80102	6.4033	0.017974	0.840343
607	Napepld	N-acyl phosphatidylethanolamine phospholipase D	1437872_at	-1.07699	-2.10963	4.34151	0.0180268	0.840343
608	Wdr37	WD repeat domain 37	1454823_at	-0.668522	-1.58944	3.90686	0.0180761	0.840343
609	NA	NA	1446371_at	-0.734642	-1.66399	5.34223	0.0180808	0.840343
610	Mast4	microtubule associated serine/threonine kinase family member 4	1442382_at	-1.45054	-2.73311	5.72223	0.0180957	0.840343
611	Timp2	tissue inhibitor of metalloproteinase 2	1454677_at	-0.89974	-1.86573	7.58801	0.0181214	0.840343
612	2700089E24Rik	RIKEN cDNA 2700089E24 gene	1435523_s_at	-1.4141	-2.66493	2.89856	0.0181307	0.840343
613	Cpeb4	cytoplasmic polyadenylation element binding protein 4	1420617_at	-1.43957	-2.71239	5.7774	0.018171	0.840343
614	NA	NA	1458970_at	0.831342	1.77934	3.74666	0.0181849	0.840343
615	Bcor	BCL6 interacting corepressor	1428773_s_at	-1.15694	-2.22983	3.89677	0.0182836	0.840343
616	Kcnk1	potassium channel, subfamily K, member 1	1455896_a_at	-0.749089	-1.68073	5.86844	0.0183215	0.840343
617	Dbi	diazepam binding inhibitor	1455976_x_at	-1.14139	-2.20594	10.2817	0.0183373	0.840343
618	A230103L15Rik	RIKEN cDNA A230103L15 gene	1440628_at	0.736268	1.66586	3.08922	0.0183658	0.840343
619	Spns2	spinster homolog 2	1451601_a_at	-1.22039	-2.3301	6.32231	0.0183699	0.840343
620	Iqgap3	IQ motif containing GTPase activating protein 3	1434850_at	0.665052	1.58563	4.07452	0.0183811	0.840343
621	Herpud2	HERPUD family member 2	1415982_at	-0.689069	-1.61224	6.0249	0.0184437	0.840343
622	Gnaq	guanine nucleotide binding protein, alpha q polypeptide	1428938_at	-0.957702	-1.94221	5.24391	0.0184565	0.840343
623	NA	NA	1443156_at	0.743774	1.67455	5.20696	0.018599	0.840343
624	Emc8	ER membrane protein complex subunit 8	1434952_at	0.759115	1.69245	5.37654	0.0186357	0.840343
625	NA	NA	1446454_at	0.892265	1.85609	3.94224	0.0186927	0.840343
626	Fgfr1op2	FGFR1 oncogene partner 2	1423591_at	-1.6648	-3.1707	7.17983	0.0186977	0.840343
627	Npffr2	neuropeptide FF receptor 2	1422214_at	0.896724	1.86183	4.42602	0.0187695	0.840343
628	Slc25a30	solute carrier family 25, member 30	1420836_at	-0.887101	-1.84946	2.73437	0.01878	0.840343
629	Arf6	ADP-ribosylation factor 6	1418823_at	-1.06191	-2.0877	5.59003	0.0187914	0.840343
630	Slc31a1	solute carrier family 31, member 1	1455285_at	-1.68759	-3.22117	4.32011	0.0188345	0.840343
631	Ccpg1	cell cycle progression 1	1420128_s_at	-0.849931	-1.80241	4.95071	0.0188598	0.840343
632	Pigb	phosphatidylinositol glycan anchor biosynthesis, class B	1420128_s_at	-0.849931	-1.80241	4.95071	0.0188598	0.840343
633	Slmap	sarcolemma associated protein	1426457_at	-1.54947	-2.92709	8.28723	0.0189104	0.840343
634	Zfp207	zinc finger protein 207	1438515_at	-1.44438	-2.72146	5.45723	0.0189461	0.840343
635	Gpt2	glutamic pyruvate transaminase (alanine aminotransferase) 2	1455007_s_at	-0.754927	-1.68755	3.48688	0.0189637	0.840343
636	NA	NA	1440503_at	0.836395	1.78558	3.73257	0.0189843	0.840343
637	Atraid	all-trans retinoic acid induced differentiation factor	1428380_at	-1.0452	-2.06365	5.37739	0.0189883	0.840343
638	Abhd17b	abhydrolase domain containing 17B	1433412_at	-1.0265	-2.03708	5.2972	0.0190395	0.840343
639	Whamm	WAS protein homolog associated with actin, golgi membranes and microtubules	1438433_at	-0.834324	-1.78302	4.9401	0.0190449	0.840343
640	Cideb	cell death-inducing DNA fragmentation factor, alpha subunit-like effector B	1418976_s_at	0.651511	1.57081	4.3334	0.0190631	0.840343
641	Ammecr1l	AMME chromosomal region gene 1-like	1428904_at	-0.724383	-1.65219	5.24927	0.0190884	0.840343
642	Tnfrsf21	tumor necrosis factor receptor superfamily, member 21	1422740_at	-1.3984	-2.6361	5.8447	0.0190903	0.840343
643	Med13	mediator complex subunit 13	1438725_at	-1.28171	-2.43127	4.99631	0.0190957	0.840343
644	Cenpw	centromere protein W	1453053_at	1.02748	2.03846	3.19096	0.0191037	0.840343
645	Cenpv	centromere protein V	1428706_at	-0.789025	-1.72791	5.75223	0.0191379	0.840343
646	Irg1	immunoresponsive gene 1	1427381_at	0.947891	1.92905	3.61268	0.0191497	0.840343
647	4930438A08Rik	RIKEN cDNA 4930438A08 gene	1429960_at	1.01035	2.0144	4.70865	0.0191597	0.840343
648	Timeless	timeless circadian clock 1	1417586_at	0.789646	1.72865	4.85169	0.0191639	0.840343
649	Whsc1l1	Wolf-Hirschhorn syndrome candidate 1-like 1 (human)	1457793_a_at	-1.1726	-2.25417	4.6988	0.0191721	0.840343
650	Hsdl2	hydroxysteroid dehydrogenase like 2	1426856_at	-1.28089	-2.42989	5.70117	0.0191809	0.840343
651	Eno1	enolase 1, alpha non-neuron	1419022_a_at	-0.84598	-1.79749	7.88388	0.0191931	0.840343
652	Gm5506	predicted gene 5506	1419022_a_at	-0.84598	-1.79749	7.88388	0.0191931	0.840343
653	NA	NA	1440309_at	0.767522	1.70234	3.66157	0.0192162	0.840343
654	Amotl1	angiomotin-like 1	1428785_at	-0.828947	-1.77639	6.16672	0.0192179	0.840343
655	Gabrp	gamma-aminobutyric acid (GABA) A receptor, pi	1451424_at	0.870649	1.82849	3.5996	0.0192272	0.840343
656	Hnrnpul2	heterogeneous nuclear ribonucleoprotein U-like 2	1415765_at	-0.977517	-1.96907	5.47448	0.0192426	0.840343
657	3110045A19Rik	RIKEN cDNA 3110045A19 gene	1430940_at	0.741071	1.67142	5.65615	0.0192608	0.840343
658	Fam46c	family with sequence similarity 46, member C	1429682_at	-1.03287	-2.04609	4.98962	0.019309	0.840343
659	Pgp	phosphoglycolate phosphatase	1452919_a_at	-0.898302	-1.86387	5.95535	0.0193441	0.840343
660	4933406F09Rik	RIKEN cDNA 4933406F09 gene	1429754_a_at	1.11458	2.16533	6.21263	0.0193943	0.840343
661	Heatr6	HEAT repeat containing 6	1459343_at	0.699379	1.62381	3.18021	0.0194042	0.840343
662	Rnf170	ring finger protein 170	1434956_at	-0.856673	-1.81086	5.00984	0.0194329	0.840343
663	Nfia	nuclear factor I/A	1421163_a_at	-0.984171	-1.97818	5.3122	0.0194444	0.840343
664	Btbd19	BTB (POZ) domain containing 19	1429792_at	0.771735	1.70732	4.16846	0.0194777	0.840343
665	Crebbp	CREB binding protein	1436983_at	-0.737249	-1.66699	6.20698	0.0194959	0.840343
666	Tmem106b	transmembrane protein 106B	1435075_at	-0.744356	-1.67523	5.22878	0.0195715	0.840343
667	1110001A16Rik	RIKEN cDNA 1110001A16 gene	1435755_at	-0.952977	-1.93586	5.82896	0.019614	0.840343
668	Adam10	a disintegrin and metallopeptidase domain 10	1450105_at	-1.11694	-2.16887	5.62153	0.0196458	0.840343
669	Snrnp48	small nuclear ribonucleoprotein 48 (U11/U12)	1437180_at	0.655778	1.57547	4.79591	0.0196512	0.840343
670	Ehhadh	enoyl-Coenzyme A, hydratase/3-hydroxyacyl Coenzyme A dehydrogenase	1448382_at	-1.57231	-2.9738	4.64278	0.0196582	0.840343
671	NA	NA	1446764_at	1.15609	2.22852	3.86542	0.0197289	0.840343
672	Gm4887	predicted gene 4887	1420873_at	-0.861827	-1.81734	6.81648	0.0197575	0.840343
673	Twf1	twinfilin, actin-binding protein, homolog 1 (Drosophila)	1420873_at	-0.861827	-1.81734	6.81648	0.0197575	0.840343
674	Slc44a2	solute carrier family 44, member 2	1428065_at	-0.73642	-1.66604	4.89596	0.0197636	0.840343
675	Gprc5b	G protein-coupled receptor, family C, group 5, member B	1451411_at	-1.42988	-2.69425	6.13497	0.0198208	0.840343
676	Tbata	thymus, brain and testes associated	1450281_a_at	0.920418	1.89266	3.30781	0.0198474	0.840343
677	Arf3	ADP-ribosylation factor 3	1421789_s_at	-1.10946	-2.15765	6.25696	0.0198966	0.840343
678	Rit1	Ras-like without CAAX 1	1420540_a_at	-0.7999	-1.74098	6.45533	0.0199249	0.840343
679	Zfand5	zinc finger, AN1-type domain 5	1416083_at	-1.27492	-2.41986	6.85516	0.0200555	0.840343
680	4930500A05Rik	RIKEN cDNA 4930500A05 gene	1453910_at	1.09531	2.1366	3.70312	0.0201958	0.840343
681	Fbln1	fibulin 1	1451119_a_at	0.755553	1.68828	5.71826	0.0202048	0.840343
682	Aldh1a3	aldehyde dehydrogenase family 1, subfamily A3	1427395_a_at	1.08799	2.12578	6.02063	0.0202172	0.840343
683	Hs3st3b1	heparan sulfate (glucosamine) 3-O-sulfotransferase 3B1	1421331_at	-1.0485	-2.06837	6.53042	0.020219	0.840343
684	Ucp2	uncoupling protein 2 (mitochondrial, proton carrier)	1459740_s_at	-2.42549	-5.3721	8.24969	0.0202215	0.840343
685	Akt1s1	AKT1 substrate 1 (proline-rich)	1428158_at	-1.57173	-2.97261	4.60227	0.0202502	0.840343
686	Timd2	T cell immunoglobulin and mucin domain containing 2	1418765_at	-1.62873	-3.0924	5.43168	0.0202641	0.840343
687	Ski	ski sarcoma viral oncogene homolog (avian)	1426373_at	-0.726922	-1.6551	6.02154	0.0203677	0.840343
688	Tmem176a	transmembrane protein 176A	1441811_x_at	-1.33852	-2.52891	7.34387	0.0203871	0.840343
689	Sec14l1	SEC14-like 1 (S. cerevisiae)	1453412_a_at	-1.19628	-2.29148	5.8914	0.0203876	0.840343
690	Itgb2	integrin beta 2	1450678_at	0.732484	1.6615	5.06612	0.0204134	0.840343
691	NA	NA	1459466_at	0.724031	1.65179	4.25094	0.0204151	0.840343
692	Eid1	EP300 interacting inhibitor of differentiation 1	1448406_at	-0.941335	-1.9203	6.47831	0.0204184	0.840343
693	Acvr2a	activin receptor IIA	1451004_at	-0.792198	-1.73171	5.17715	0.0204416	0.840343
694	Afg3l2	AFG3(ATPase family gene 3)-like 2 (yeast)	1427206_at	-0.807948	-1.75072	3.64223	0.020456	0.840343
695	Gpr12	G-protein coupled receptor 12	1449472_at	0.805564	1.74783	4.26595	0.020464	0.840343
696	Shoc2	soc-2 (suppressor of clear) homolog (C. elegans)	1423129_at	-1.52931	-2.88647	6.65012	0.0204677	0.840343
697	Slc29a3	solute carrier family 29 (nucleoside transporters), member 3	1451013_at	-0.867751	-1.82482	5.99531	0.0204681	0.840343
698	Atp11b	ATPase, class VI, type 11B	1451388_a_at	-1.28811	-2.44207	7.13997	0.0205105	0.840343
699	Xcr1	chemokine (C motif) receptor 1	1422294_at	1.02808	2.03931	3.98457	0.0205308	0.840343
700	Tmprss6	transmembrane serine protease 6	1428676_at	0.713378	1.63964	4.27978	0.0205498	0.840343
701	Stx5a	syntaxin 5A	1449679_s_at	-1.29941	-2.46128	5.64265	0.0205565	0.840343
702	Eif3f	eukaryotic translation initiation factor 3, subunit F	1427021_s_at	-1.1986	-2.29516	11.4028	0.0206024	0.840343
703	Fth1	ferritin heavy chain 1	1427021_s_at	-1.1986	-2.29516	11.4028	0.0206024	0.840343
704	NA	NA	1420073_s_at	0.878616	1.83861	3.29794	0.0206344	0.840343
705	Tcf25	transcription factor 25 (basic helix-loop-helix)	1451081_a_at	-1.0641	-2.09087	5.5218	0.0206497	0.840343
706	Cdk7	cyclin-dependent kinase 7	1451741_a_at	-0.734009	-1.66326	4.81774	0.0206653	0.840343
707	Xbp1	X-box binding protein 1	1420886_a_at	-1.91834	-3.77989	8.64975	0.0207044	0.840343
708	Tef	thyrotroph embryonic factor	1450184_s_at	-1.16484	-2.24209	5.09216	0.0207138	0.840343
709	Msr1	macrophage scavenger receptor 1	1422062_at	0.978669	1.97065	4.97868	0.020729	0.840343
710	Tnnt2	troponin T2, cardiac	1418726_a_at	0.74919	1.68085	3.39799	0.0207939	0.840343
711	Fbxl21	F-box and leucine-rich repeat protein 21	1457232_at	0.691719	1.61521	2.61403	0.0208093	0.840343
712	D17Wsu104e	DNA segment, Chr 17, Wayne State University 104, expressed	1416696_at	-0.966451	-1.95403	5.14723	0.0208139	0.840343
713	Mrgpra2a	MAS-related GPR, member A2A	1451858_at	0.889119	1.85205	4.66067	0.0208524	0.840343
714	Mrgpra2b	MAS-related GPR, member A2B	1451858_at	0.889119	1.85205	4.66067	0.0208524	0.840343
715	Ccnc	cyclin C	1432754_at	0.685585	1.60835	3.65352	0.0209117	0.840343
716	5830431M20Rik	RIKEN cDNA 5830431M20 gene	1432696_at	1.03319	2.04655	2.84593	0.020944	0.840343
717	Srprb	signal recognition particle receptor, B subunit	1425546_a_at	-1.30322	-2.46779	11.8149	0.0209485	0.840343
718	Trf	transferrin	1425546_a_at	-1.30322	-2.46779	11.8149	0.0209485	0.840343
719	Lipg	lipase, endothelial	1421262_at	1.19024	2.28191	4.83354	0.0209941	0.840343
720	Zbtb16	zinc finger and BTB domain containing 16	1439163_at	-1.52247	-2.87282	4.19739	0.0210123	0.840343
721	NA	NA	1427443_at	-1.43931	-2.71191	8.05972	0.0210404	0.840343
722	Trim69	tripartite motif-containing 69	1418757_at	0.838571	1.78828	3.26331	0.021137	0.840343
723	Setd8	SET domain containing (lysine methyltransferase) 8	1460687_at	-0.719237	-1.64631	6.4403	0.0211505	0.840343
724	Anapc15	anaphase prompoting complex C subunit 15	1424328_s_at	-0.82994	-1.77761	6.25275	0.0212577	0.840343
725	Gm2a	GM2 ganglioside activator protein	1416188_at	-1.71788	-3.28952	7.3606	0.0212665	0.840343
726	Atl3	atlastin GTPase 3	1451376_at	-0.941851	-1.92099	6.14009	0.0213144	0.840343
727	Hist1h3b	histone cluster 1, H3b	1453573_at	0.735211	1.66464	3.73916	0.0213335	0.840343
728	Hist1h3c	histone cluster 1, H3c	1453573_at	0.735211	1.66464	3.73916	0.0213335	0.840343
729	Hist1h3d	histone cluster 1, H3d	1453573_at	0.735211	1.66464	3.73916	0.0213335	0.840343
730	Hist1h3e	histone cluster 1, H3e	1453573_at	0.735211	1.66464	3.73916	0.0213335	0.840343
731	Hist1h3f	histone cluster 1, H3f	1453573_at	0.735211	1.66464	3.73916	0.0213335	0.840343
732	Hist2h3b	histone cluster 2, H3b	1453573_at	0.735211	1.66464	3.73916	0.0213335	0.840343
733	Hist2h3c1	histone cluster 2, H3c1	1453573_at	0.735211	1.66464	3.73916	0.0213335	0.840343
734	Hist2h3c2	histone cluster 2, H3c2	1453573_at	0.735211	1.66464	3.73916	0.0213335	0.840343
735	5330421C15Rik	RIKEN cDNA 5330421C15 gene	1432920_at	1.0194	2.02707	4.1179	0.0213581	0.840343
736	Tob2	transducer of ERBB2, 2	1431776_at	-1.01416	-2.01973	5.73798	0.0213929	0.840343
737	Ago2	argonaute RISC catalytic subunit 2	1435636_at	-1.22312	-2.33452	4.45005	0.0214352	0.840343
738	Atp10b	ATPase, class V, type 10B	1453352_at	0.682134	1.60451	5.8349	0.021444	0.840343
739	Csn1s2b	casein alpha s2-like B	1418221_at	-0.920194	-1.89237	12.938	0.021505	0.840343
740	Cnot6l	CCR4-NOT transcription complex, subunit 6-like	1425481_at	-1.55087	-2.92993	5.32771	0.0215204	0.840343
741	LOC664787	Sp110 nuclear body protein-like	1435660_at	1.76174	3.39107	8.27686	0.0215224	0.840343
742	B4galt5	UDP-Gal:betaGlcNAc beta 1,4-galactosyltransferase, polypeptide 5	1433617_s_at	0.701755	1.62648	4.51742	0.0215806	0.840343
743	AI507597	expressed sequence AI507597	1438618_at	0.741016	1.67135	3.99908	0.021601	0.840343
744	NA	NA	1458988_at	0.652448	1.57183	5.10032	0.0216458	0.840343
745	Cacfd1	calcium channel flower domain containing 1	1435018_at	-1.25267	-2.38281	5.27872	0.0216533	0.840343
746	Actr1a	ARP1 actin-related protein 1A, centractin alpha	1415873_a_at	-0.803973	-1.7459	6.49365	0.0216679	0.840343
747	Cntfr	ciliary neurotrophic factor receptor	1419429_at	-0.881267	-1.84199	5.66743	0.0216943	0.840343
748	Hdac3	histone deacetylase 3	1426437_s_at	-1.62471	-3.08381	5.13287	0.0217369	0.840343
749	Defa-rs1	defensin, alpha, related sequence 1	1418550_x_at	0.838	1.78757	4.62227	0.021788	0.840343
750	Qser1	glutamine and serine rich 1	1427152_at	-0.953837	-1.93702	5.49174	0.0217884	0.840343
751	Cpox	coproporphyrinogen oxidase	1422492_at	-0.961809	-1.94775	3.51342	0.0217943	0.840343
752	Golph3	golgi phosphoprotein 3	1430777_a_at	-0.919518	-1.89148	6.31023	0.0217978	0.840343
753	Fgd4	FYVE, RhoGEF and PH domain containing 4	1426041_a_at	-1.09454	-2.13545	4.2331	0.0218259	0.840343
754	Ythdf3	YTH domain family 3	1426841_at	-1.12811	-2.18572	6.33335	0.0218913	0.840343
755	Gng7	guanine nucleotide binding protein (G protein), gamma 7	1455190_at	-0.842224	-1.79281	6.26	0.0219858	0.840343
756	Smg1	SMG1 homolog, phosphatidylinositol 3-kinase-related kinase (C. elegans)	1442925_at	-0.731561	-1.66043	5.45962	0.0219946	0.840343
757	Ehf	ets homologous factor	1419475_a_at	-1.69629	-3.24067	6.85698	0.0220041	0.840343
758	9430024F10Rik	RIKEN cDNA 9430024F10 gene	1430730_at	0.624337	1.5415	4.82986	0.0220535	0.840343
759	Ints2	integrator complex subunit 2	1429461_at	-0.868305	-1.82552	4.69526	0.0221213	0.840343
760	Efcab3	EF-hand calcium binding domain 3	1429445_at	0.746148	1.67731	3.66348	0.0221575	0.840343
761	Ankhd1	ankyrin repeat and KH domain containing 1	1455759_a_at	-0.821649	-1.76742	4.65784	0.0221847	0.840343
762	NA	NA	1457362_at	0.774844	1.71101	3.84129	0.0222288	0.840343
763	Atp2c1	ATPase, Ca++-sequestering	1434386_at	-0.77758	-1.71425	4.7084	0.0222571	0.840343
764	Hnrnpk	heterogeneous nuclear ribonucleoprotein K	1448176_a_at	-0.947673	-1.92876	7.28659	0.0222664	0.840343
765	C1galt1	core 1 synthase, glycoprotein-N-acetylgalactosamine 3-beta-galactosyltransferase, 1	1428490_at	-1.45849	-2.74821	4.74515	0.0222676	0.840343
766	Fyco1	FYVE and coiled-coil domain containing 1	1427177_at	-0.931328	-1.90703	6.34801	0.0223266	0.840343
767	Prkar1b	protein kinase, cAMP dependent regulatory, type I beta	1416753_at	1.02558	2.03577	4.82763	0.0223924	0.840343
768	Lif	leukemia inhibitory factor	1450160_at	0.905117	1.8727	4.83421	0.0224081	0.840343
769	Hrc	histidine rich calcium binding protein	1419109_at	0.677522	1.59939	5.19392	0.0224743	0.840343
770	4930549C15Rik	RIKEN cDNA 4930549C15 gene	1430947_at	0.816481	1.7611	3.90987	0.0225232	0.840343
771	Marcksl1	MARCKS-like 1	1415922_s_at	-1.24063	-2.36301	7.40668	0.0226246	0.840343
772	NA	NA	1459393_at	1.20829	2.31064	4.47585	0.0226344	0.840343
773	Gm10471	predicted gene 10471	1429993_s_at	2.07386	4.21013	7.50836	0.0226657	0.840343
774	Gm5862	predicted gene 5862	1429993_s_at	2.07386	4.21013	7.50836	0.0226657	0.840343
775	Gm7347	predicted gene 7347	1429993_s_at	2.07386	4.21013	7.50836	0.0226657	0.840343
776	Speer4b	spermatogenesis associated glutamate (E)-rich protein 4b	1429993_s_at	2.07386	4.21013	7.50836	0.0226657	0.840343
777	Ctps	cytidine 5'-triphosphate synthase	1416563_at	0.688396	1.61149	5.4251	0.0227183	0.840343
778	Sec62	SEC62 homolog (S. cerevisiae)	1433704_s_at	-0.89546	-1.8602	7.73929	0.022743	0.840343
779	Gm16136	predicted gene 16136	1429086_at	-0.76322	-1.69728	5.24984	0.0227483	0.840343
780	NA	NA	1435407_at	0.991475	1.98822	3.82225	0.0227537	0.840343
781	Syn2	synapsin II	1458105_at	0.738871	1.66887	3.39581	0.0227681	0.840343
782	Nfe2l3	nuclear factor, erythroid derived 2, like 3	1417520_at	-0.914353	-1.88472	7.32788	0.0229068	0.840343
783	Stat5b	signal transducer and activator of transcription 5B	1422103_a_at	-0.979033	-1.97114	4.34191	0.0229191	0.840343
784	Kif17	kinesin family member 17	1422762_at	0.604653	1.52061	4.14464	0.0229815	0.840343
785	4632432E15Rik	RIKEN cDNA 4632432E15 gene	1454400_at	1.52903	2.88592	7.71233	0.0229843	0.840343
786	Txndc12	thioredoxin domain containing 12 (endoplasmic reticulum)	1415738_at	-1.01871	-2.0261	6.67205	0.023001	0.840343
787	Cnot10	CCR4-NOT transcription complex, subunit 10	1459756_at	-0.755667	-1.68841	4.38677	0.0230176	0.840343
788	Dll1	delta-like 1 (Drosophila)	1419204_at	0.872286	1.83056	4.7563	0.0230207	0.840343
789	Diexf	digestive organ expansion factor homolog (zebrafish)	1458995_at	0.688551	1.61166	4.90378	0.0230249	0.840343
790	Tmem167	transmembrane protein 167	1442662_at	-0.763079	-1.69711	3.32642	0.0230568	0.840343
791	Dab2	disabled 2, mitogen-responsive phosphoprotein	1430604_a_at	-1.39303	-2.62631	6.86062	0.0230598	0.840343
792	Npepps	aminopeptidase puromycin sensitive	1417386_at	-0.949402	-1.93107	5.78427	0.0230762	0.840343
793	D1Ertd185e	DNA segment, Chr 1, ERATO Doi 185, expressed	1459280_at	1.1115	2.16071	3.48526	0.0231309	0.840343
794	Slc50a1	solute carrier family 50 (sugar transporter), member 1	1448948_at	-1.68716	-3.22023	5.81256	0.0231341	0.840343
795	Cdk12	cyclin-dependent kinase 12	1455964_at	-0.773403	-1.7093	2.69692	0.0231382	0.840343
796	Kdelc2	KDEL (Lys-Asp-Glu-Leu) containing 2	1453071_s_at	-0.666668	-1.5874	4.79296	0.0231463	0.840343
797	NA	NA	1441808_at	0.855896	1.80988	4.79284	0.0231756	0.840343
798	Ndst1	N-deacetylase/N-sulfotransferase (heparan glucosaminyl) 1	1460436_at	-1.29206	-2.44877	6.49057	0.0231853	0.840343
799	Hspa13	heat shock protein 70 family, member 13	1429502_at	-0.796506	-1.73689	5.11219	0.0231937	0.840343
800	Slc5a3	solute carrier family 5 (inositol transporters), member 3	1440227_at	-1.46886	-2.76803	7.17865	0.0232084	0.840343
801	Slc5a1	solute carrier family 5 (sodium/glucose cotransporter), member 1	1455431_at	-1.13935	-2.20282	2.92646	0.0232383	0.840343
802	Nfatc2	nuclear factor of activated T cells, cytoplasmic, calcineurin dependent 2	1426032_at	0.920871	1.89326	5.73466	0.023288	0.840343
803	Kctd1	potassium channel tetramerisation domain containing 1	1422293_a_at	-0.768041	-1.70296	5.48996	0.023323	0.840343
804	C530045E16Rik	RIKEN cDNA C530045E16 gene	1437963_at	-0.806275	-1.74869	2.75024	0.0233739	0.840343
805	Synpo	synaptopodin	1427045_at	0.991046	1.98763	5.16959	0.0233968	0.840343
806	Cebpa	CCAAT/enhancer binding protein (C/EBP), alpha	1418982_at	-0.966919	-1.95466	6.35695	0.0234559	0.840343
807	Mesdc1	mesoderm development candidate 1	1416397_at	-0.65261	-1.57201	4.29327	0.023554	0.840343
808	Zfp352	zinc finger protein 352	1425880_x_at	0.711863	1.63792	3.54321	0.0235557	0.840343
809	NA	NA	1458317_at	0.764114	1.69833	4.23822	0.0235681	0.840343
810	Fus	fused in sarcoma	1451285_at	-1.16567	-2.24337	5.52846	0.0235825	0.840343
811	Pcdh8	protocadherin 8	1447825_x_at	1.05099	2.07196	3.81436	0.0235966	0.840343
812	Slc25a27	solute carrier family 25, member 27	1431201_at	0.612923	1.52935	4.47412	0.0236179	0.840343
813	Anpep	alanyl (membrane) aminopeptidase	1421424_a_at	-2.01358	-4.03783	6.06807	0.0236192	0.840343
814	Anxa3	annexin A3	1460330_at	1.22319	2.33463	5.92606	0.0237002	0.840343
815	Jmy	junction-mediating and regulatory protein	1420639_at	-1.03461	-2.04856	5.81764	0.023717	0.840343
816	Timd2	T cell immunoglobulin and mucin domain containing 2	1418766_s_at	-0.918868	-1.89063	5.41529	0.02373	0.840343
817	Surf4	surfeit gene 4	1436797_a_at	-1.40563	-2.64933	7.51182	0.0237357	0.840343
818	Cgrrf1	cell growth regulator with ring finger domain 1	1430849_a_at	-0.94173	-1.92083	5.80385	0.0237398	0.840343
819	Anxa11	annexin A11	1418468_at	-1.20587	-2.30676	4.28832	0.0237406	0.840343
820	Gm2260	predicted gene 2260	1418468_at	-1.20587	-2.30676	4.28832	0.0237406	0.840343
821	Gm2274	predicted gene 2274	1418468_at	-1.20587	-2.30676	4.28832	0.0237406	0.840343
822	Slc39a14	solute carrier family 39 (zinc transporter), member 14	1427035_at	-1.69694	-3.24212	6.84791	0.0237548	0.840343
823	Cpd	carboxypeptidase D	1418019_at	-1.6812	-3.20694	5.27989	0.0237669	0.840343
824	9630010G10Rik	RIKEN cDNA 9630010G10 gene	1460121_at	0.796149	1.73646	4.82484	0.0238444	0.840343
825	Magea6	melanoma antigen, family A, 6	1422357_at	0.764273	1.69851	3.29671	0.0238514	0.840343
826	Ccl27a	chemokine (C-C motif) ligand 27A	1434962_x_at	1.24257	2.3662	5.41583	0.0238986	0.840343
827	Gspt2	G1 to S phase transition 2	1418109_at	1.13248	2.19235	3.45336	0.0239008	0.840343
828	Gmcl1	germ cell-less homolog 1 (Drosophila)	1438888_at	0.771911	1.70753	2.48739	0.023908	0.840343
829	Hcrtr2	hypocretin (orexin) receptor 2	1444223_at	0.886051	1.84811	3.8989	0.0239101	0.840343
830	Inpp5k	inositol polyphosphate 5-phosphatase K	1456412_a_at	-0.728476	-1.65689	5.11474	0.02397	0.840343
831	Txlna	taxilin alpha	1454861_at	-0.845926	-1.79742	5.86267	0.0240061	0.840343
832	Ceacam20	carcinoembryonic antigen-related cell adhesion molecule 20	1430383_at	0.754689	1.68727	3.20712	0.024034	0.840343
833	Nrcam	neuron-glia-CAM-related cell adhesion molecule	1458833_at	0.861502	1.81693	3.54282	0.024078	0.840343
834	Gabarap	gamma-aminobutyric acid receptor associated protein	1416937_at	-1.30223	-2.4661	8.77524	0.0241774	0.840343
835	Csprs	component of Sp100-rs	1422140_at	1.69745	3.24328	7.65825	0.0241909	0.840343
836	Gm7609	predicted pseudogene 7609	1422140_at	1.69745	3.24328	7.65825	0.0241909	0.840343
837	Prdx3	peroxiredoxin 3	1416292_at	-1.29362	-2.45142	6.43948	0.0242371	0.840343
838	Slc16a9	solute carrier family 16 (monocarboxylic acid transporters), member 9	1454104_a_at	-0.92222	-1.89503	3.56783	0.0242839	0.840343
839	Minpp1	multiple inositol polyphosphate histidine phosphatase 1	1423265_at	-0.865582	-1.82208	3.11384	0.0243244	0.840343
840	Ccnd1	cyclin D1	1417420_at	1.20064	2.29841	3.97181	0.0243364	0.840343
841	Cyb5r3	cytochrome b5 reductase 3	1425329_a_at	-1.3234	-2.50255	6.7616	0.0243623	0.840343
842	Sec22b	SEC22 vesicle trafficking protein homolog B (S. cerevisiae)	1449063_at	-0.819473	-1.76476	6.48256	0.0243868	0.840343
843	Mast4	microtubule associated serine/threonine kinase family member 4	1442158_at	-1.45962	-2.75036	5.16242	0.0243908	0.840343
844	NA	NA	1440544_at	0.737969	1.66783	3.78224	0.0244028	0.840343
845	Calr	calreticulin	1417606_a_at	-1.49618	-2.82094	4.44862	0.0244059	0.840343
846	Ctsd	cathepsin D	1448118_a_at	-0.782149	-1.71969	8.30779	0.0244158	0.840343
847	Gm8126	predicted gene 8126	1440815_x_at	1.55426	2.93682	6.44623	0.0244296	0.840343
848	Gm8267	predicted gene 8267	1440815_x_at	1.55426	2.93682	6.44623	0.0244296	0.840343
849	4930432H08Rik	RIKEN cDNA 4930432H08 gene	1433136_at	0.775674	1.71199	3.91275	0.024434	0.840343
850	Elf2	E74-like factor 2	1418275_a_at	-0.896845	-1.86199	5.75216	0.0244393	0.840343
851	Plb1	phospholipase B1	1457837_at	0.918692	1.8904	4.9658	0.0244441	0.840343
852	Hist1h2bf	histone cluster 1, H2bf	1425398_at	1.14592	2.21287	3.98941	0.0244961	0.840343
853	Hist1h2bj	histone cluster 1, H2bj	1425398_at	1.14592	2.21287	3.98941	0.0244961	0.840343
854	Hist1h2bl	histone cluster 1, H2bl	1425398_at	1.14592	2.21287	3.98941	0.0244961	0.840343
855	Hist1h2bn	histone cluster 1, H2bn	1425398_at	1.14592	2.21287	3.98941	0.0244961	0.840343
856	Hist1h2bq	histone cluster 1, H2bq	1425398_at	1.14592	2.21287	3.98941	0.0244961	0.840343
857	Hist1h2br	histone cluster 1 H2br	1425398_at	1.14592	2.21287	3.98941	0.0244961	0.840343
858	Ppp1r15b	protein phosphatase 1, regulatory (inhibitor) subunit 15b	1436366_at	-0.870917	-1.82882	5.42643	0.0246526	0.840343
859	Cd320	CD320 antigen	1417100_at	-1.16713	-2.24565	4.58278	0.0246595	0.840343
860	Lcn3	lipocalin 3	1422306_at	0.773864	1.70984	3.48263	0.0246597	0.840343
861	Atp6v1c1	ATPase, H+ transporting, lysosomal V1 subunit C1	1419544_at	-1.16794	-2.24691	6.14901	0.0246864	0.840343
862	Manf	mesencephalic astrocyte-derived neurotrophic factor	1428112_at	-1.26051	-2.3958	7.19711	0.0246895	0.840343
863	Pus3	pseudouridine synthase 3	1433104_at	0.640287	1.55864	2.99428	0.0247174	0.840343
864	Cyp4a10	cytochrome P450, family 4, subfamily a, polypeptide 10	1424853_s_at	0.666408	1.58712	3.46035	0.0247413	0.840343
865	Cyp4a31	cytochrome P450, family 4, subfamily a, polypeptide 31	1424853_s_at	0.666408	1.58712	3.46035	0.0247413	0.840343
866	Txnip	thioredoxin interacting protein	1415997_at	-1.07252	-2.10311	9.20833	0.0247458	0.840343
867	Mrps10	mitochondrial ribosomal protein S10	1458999_at	0.776769	1.71329	4.68634	0.0248034	0.840343
868	N4bp1	NEDD4 binding protein 1	1418154_at	-0.729325	-1.65786	5.22879	0.0248397	0.840343
869	4930456K20Rik	RIKEN cDNA 4930456K20 gene	1433306_at	1.04282	2.06026	3.1353	0.024872	0.840343
870	NA	NA	1445079_at	0.711765	1.63781	4.38685	0.024889	0.840343
871	Srp19	signal recognition particle 19	1450891_at	-0.853031	-1.80629	8.74418	0.0249602	0.840343
872	4930402H24Rik	RIKEN cDNA 4930402H24 gene	1438038_at	-0.976596	-1.96782	4.82253	0.0249936	0.840343
873	Kif2c	kinesin family member 2C	1454221_a_at	0.637356	1.55548	4.04148	0.0250283	0.840343
874	Rho	rhodopsin	1451618_at	0.765038	1.69942	3.97456	0.0250909	0.840343
875	NA	NA	1455744_at	0.629429	1.54695	5.18189	0.0251105	0.840343
876	Fgd4	FYVE, RhoGEF and PH domain containing 4	1426042_at	-0.825717	-1.77242	4.43601	0.0251258	0.840343
877	Srd5a3	steroid 5 alpha-reductase 3	1423573_at	-0.837473	-1.78692	6.54133	0.0251537	0.840343
878	NA	NA	1420236_at	0.811684	1.75526	6.02822	0.0251873	0.840343
879	Cpox	coproporphyrinogen oxidase	1440747_at	-0.749869	-1.68164	2.5049	0.0251906	0.840343
880	Cebpb	CCAAT/enhancer binding protein (C/EBP), beta	1418901_at	-0.858311	-1.81291	7.21709	0.0251992	0.840343
881	Atxn1	ataxin 1	1438294_at	-1.30228	-2.46618	5.48532	0.0252238	0.840343
882	Znrf2	zinc and ring finger 2	1434016_at	-1.5072	-2.84259	5.6041	0.025228	0.840343
883	Ces2c	carboxylesterase 2C	1424245_at	1.42455	2.6843	4.26872	0.0252326	0.840343
884	Ces2d-ps	carboxylesterase 2D, pseudogene	1424245_at	1.42455	2.6843	4.26872	0.0252326	0.840343
885	Cacna2d2	calcium channel, voltage-dependent, alpha 2/delta subunit 2	1450754_at	0.758492	1.69172	4.86325	0.0252464	0.840343
886	Mapk6	mitogen-activated protein kinase 6	1419169_at	-1.37207	-2.58842	6.85716	0.0252563	0.840343
887	Crispld2	cysteine-rich secretory protein LCCL domain containing 2	1434758_at	-1.10208	-2.14664	6.48803	0.0252684	0.840343
888	NA	NA	1446644_at	0.719936	1.64711	4.43921	0.0253337	0.840343
889	Rnf145	ring finger protein 145	1452769_at	-1.29686	-2.45693	6.01435	0.0253454	0.840343
890	Dapk1	death associated protein kinase 1	1426915_at	-0.717	-1.64376	6.71332	0.0253548	0.840343
891	Map3k1	mitogen-activated protein kinase kinase kinase 1	1424850_at	-1.39355	-2.62723	6.59232	0.0253788	0.840343
892	Gm4354	predicted gene 4354	1424607_a_at	1.08489	2.12121	10.0307	0.0253794	0.840343
893	Pigr	polymeric immunoglobulin receptor	1450060_at	-2.77182	-6.82971	7.31918	0.0254288	0.840343
894	Ankrd63	ankyrin repeat domain 63	1443287_at	0.790412	1.72957	3.72326	0.0254509	0.840343
895	Phactr4	phosphatase and actin regulator 4	1454380_at	0.736942	1.66664	4.34298	0.0255117	0.840343
896	4933439N06Rik	RIKEN cDNA 4933439N06 gene	1454480_at	1.03028	2.04242	4.31934	0.0255193	0.840343
897	Sf1	splicing factor 1	1422321_a_at	-0.850145	-1.80268	5.48033	0.0255248	0.840343
898	Gm7969	predicted gene 7969	1455240_x_at	1.69394	3.23538	6.57558	0.0255774	0.840343
899	Cited2	Cbp/p300-interacting transactivator, with Glu/Asp-rich carboxy-terminal domain, 2	1421267_a_at	-2.03909	-4.10988	8.34059	0.0255827	0.840343
900	Bmpr2	bone morphogenetic protein receptor, type II (serine/threonine kinase)	1419616_at	-0.755441	-1.68815	5.90315	0.0256159	0.840343
901	Clcnkb	chloride channel Kb	1450340_a_at	0.730918	1.6597	3.9615	0.0256434	0.840343
902	Crabp1	cellular retinoic acid binding protein I	1448326_a_at	0.896039	1.86095	3.9523	0.025647	0.840343
903	NA	NA	1419880_x_at	0.906997	1.87514	5.02772	0.0256647	0.840343
904	Mtus1	mitochondrial tumor suppressor 1	1436502_at	-1.22314	-2.33454	4.90976	0.0256758	0.840343
905	Eif4ebp2	eukaryotic translation initiation factor 4E binding protein 2	1417084_at	-1.39276	-2.62581	4.838	0.0256952	0.840343
906	Lman2	lectin, mannose-binding 2	1423075_at	-0.861769	-1.81726	5.46462	0.0257622	0.840343
907	9530029O12Rik	RIKEN cDNA 9530029O12 gene	1457161_at	-1.08131	-2.11595	4.24166	0.0258102	0.840343
908	NA	NA	1458796_at	0.797682	1.73831	3.49948	0.0258128	0.840343
909	Bzw1	basic leucine zipper and W2 domains 1	1423039_a_at	-1.32426	-2.50404	4.95241	0.0258566	0.840343
910	4930519N06Rik	RIKEN cDNA 4930519N06 gene	1433320_at	0.84665	1.79832	4.72841	0.0258678	0.840343
911	NA	NA	1433107_at	0.721529	1.64893	4.31656	0.0259523	0.840343
912	Ngdn	neuroguidin, EIF4E binding protein	1428226_at	-0.674807	-1.59638	5.63731	0.0259717	0.840343
913	Gpr125	G protein-coupled receptor 125	1426782_at	-1.15556	-2.22771	5.60519	0.0259948	0.840343
914	Rabgef1	RAB guanine nucleotide exchange factor (GEF) 1	1419068_at	-0.719326	-1.64641	4.70662	0.0260723	0.840343
915	Retsat	retinol saturase (all trans retinol 13,14 reductase)	1424715_at	-1.01887	-2.02633	5.29385	0.0260803	0.840343
916	Pfkl	phosphofructokinase, liver, B-type	1450269_a_at	-0.871805	-1.82995	6.64847	0.0261288	0.840343
917	Nkap	NFKB activating protein	1449589_x_at	-1.05819	-2.08232	4.03931	0.0262008	0.840343
918	NA	NA	1435579_at	1.39431	2.62863	5.57741	0.0262133	0.840343
919	Brinp1	bone morphogenic protein/retinoic acid inducible neural specific 1	1417318_at	0.86388	1.81993	4.13121	0.0262382	0.840343
920	Slc13a3	solute carrier family 13 (sodium-dependent dicarboxylate transporter), member 3	1438377_x_at	0.650861	1.5701	4.34647	0.0262648	0.840343
921	Wdr6	WD repeat domain 6	1415770_at	-0.805249	-1.74745	6.27469	0.0262704	0.840343
922	Ccnd3	cyclin D3	1438805_at	-0.805307	-1.74752	5.60744	0.026288	0.840343
923	Pi4k2b	phosphatidylinositol 4-kinase type 2 beta	1420411_a_at	-1.22626	-2.33959	3.86861	0.0263191	0.840343
924	Gapvd1	GTPase activating protein and VPS9 domains 1	1429455_at	-0.69369	-1.61741	5.835	0.0263467	0.840343
925	Gbf1	golgi-specific brefeldin A-resistance factor 1	1415757_at	-0.604066	-1.51999	4.01376	0.0263554	0.840343
926	D8Wsu26e	DNA segment, Chr 8, Wayne State University 26, expressed	1447130_at	0.656367	1.57611	3.69785	0.0263897	0.840343
927	2310035P21Rik	RIKEN cDNA 2310035P21 gene	1445881_at	-1.48589	-2.8009	4.83306	0.0264214	0.840343
928	Agpat6	1-acylglycerol-3-phosphate O-acyltransferase 6 (lysophosphatidic acid acyltransferase, zeta)	1450776_at	-0.767351	-1.70214	6.50334	0.0264376	0.840343
929	Atp13a3	ATPase type 13A3	1442145_at	-1.26147	-2.3974	7.37028	0.0264615	0.840343
930	G6pdx	glucose-6-phosphate dehydrogenase X-linked	1448354_at	-0.784275	-1.72223	7.13789	0.0264658	0.840343
931	5430421F17Rik	RIKEN cDNA 5430421F17 gene	1430239_at	0.66843	1.58934	3.83526	0.0264785	0.840343
932	Jade1	jade family PHD finger 1	1452180_at	-0.895482	-1.86023	5.23264	0.0265459	0.840343
933	Lin7b	lin-7 homolog B (C. elegans)	1449172_a_at	0.794428	1.73439	4.81733	0.026555	0.840343
934	Baz1b	bromodomain adjacent to zinc finger domain, 1B	1420975_at	-0.607757	-1.52389	4.40049	0.0265688	0.840343
935	NA	NA	1442026_at	-1.27287	-2.41641	4.71189	0.0266465	0.840343
936	Tgfbr3	transforming growth factor, beta receptor III	1425620_at	-1.37971	-2.60215	6.32509	0.0267028	0.840343
937	NA	NA	1439999_at	0.794405	1.73436	4.01451	0.0267279	0.840343
938	Krtap7-1	keratin associated protein 7-1	1432540_at	0.858644	1.81333	3.803	0.0267375	0.840343
939	Gm16619	predicted gene, 16619	1446058_at	0.932881	1.90908	5.02168	0.0267494	0.840343
940	NA	NA	1446139_at	0.784675	1.7227	4.50219	0.0267645	0.840343
941	Pum1	pumilio 1 (Drosophila)	1423117_at	-0.771056	-1.70652	6.05863	0.0268757	0.840343
942	Cyp2g1	cytochrome P450, family 2, subfamily g, polypeptide 1	1449565_at	1.04919	2.06937	4.29354	0.0268916	0.840343
943	Gns	glucosamine (N-acetyl)-6-sulfatase	1446861_at	-0.631632	-1.54932	4.28557	0.0269148	0.840343
944	Aldoc	aldolase C, fructose-bisphosphate	1451461_a_at	-1.58785	-3.006	6.92069	0.0269214	0.840343
945	Eif4ebp2	eukaryotic translation initiation factor 4E binding protein 2	1436158_at	-1.35552	-2.5589	6.19232	0.0269641	0.840343
946	NA	NA	1444005_at	0.679419	1.6015	4.25549	0.0270003	0.840343
947	NA	NA	1442871_at	1.54026	2.90846	6.86467	0.02701	0.840343
948	Ncoa1	nuclear receptor coactivator 1	1434515_at	-0.763357	-1.69744	6.13793	0.0270309	0.840343
949	Inpp5k	inositol polyphosphate 5-phosphatase K	1438446_x_at	-0.6001	-1.51582	4.81337	0.0270656	0.840343
950	Keg1	kidney expressed gene 1	1416833_at	0.697967	1.62222	3.55667	0.0270761	0.840343
951	Chat	choline acetyltransferase	1440070_at	0.73438	1.66368	3.72373	0.0270971	0.840343
952	Pnmal2	PNMA-like 2	1435960_at	0.638087	1.55626	3.77113	0.0271047	0.840343
953	4930445E18Rik	RIKEN cDNA 4930445E18 gene	1432451_at	0.822547	1.76852	3.36754	0.0271098	0.840343
954	Zcrb1	zinc finger CCHC-type and RNA binding motif 1	1428489_at	-0.988973	-1.98477	7.79333	0.0271146	0.840343
955	Lce1i	late cornified envelope 1I	1420741_x_at	1.03317	2.04652	3.9912	0.0272094	0.840343
956	Micalcl	MICAL C-terminal like	1429032_at	0.892934	1.85695	3.90312	0.0272312	0.840343
957	Golt1b	golgi transport 1 homolog B (S. cerevisiae)	1449859_at	-0.743864	-1.67465	4.88282	0.0272567	0.840343
958	Zfp423	zinc finger protein 423	1419380_at	-1.81689	-3.52321	4.28175	0.0272945	0.840343
959	Naga	N-acetyl galactosaminidase, alpha	1449043_at	-0.642816	-1.56137	4.70951	0.0273534	0.840343
960	Acot1	acyl-CoA thioesterase 1	1422997_s_at	-0.987596	-1.98288	5.24486	0.0274156	0.840343
961	Acot2	acyl-CoA thioesterase 2	1422997_s_at	-0.987596	-1.98288	5.24486	0.0274156	0.840343
962	Frmd5	FERM domain containing 5	1436243_at	0.715048	1.64154	4.4337	0.0274189	0.840343
963	Slc24a2	solute carrier family 24 (sodium/potassium/calcium exchanger), member 2	1453885_at	0.725342	1.65329	3.3089	0.027434	0.840343
964	Trpm6	transient receptor potential cation channel, subfamily M, member 6	1438877_at	0.944146	1.92405	5.14408	0.0274402	0.840343
965	4933407C09Rik	RIKEN cDNA 4933407C09 gene	1460527_at	0.931794	1.90765	4.1733	0.0274762	0.840343
966	4631422I05Rik	RIKEN cDNA 4631422I05 gene	1432689_at	0.799979	1.74108	2.70642	0.0274979	0.840343
967	2610005L07Rik	cadherin 11 pseudogene	1440387_at	1.70058	3.25032	7.6081	0.0275149	0.840343
968	Ctsb	cathepsin B	1448732_at	-1.32663	-2.50816	8.54865	0.0275355	0.840343
969	Cdkn1b	cyclin-dependent kinase inhibitor 1B	1434045_at	-1.97622	-3.9346	6.52992	0.0275643	0.840343
970	Prss8	protease, serine 8 (prostasin)	1418320_at	-1.07428	-2.10567	5.21701	0.0275949	0.840343
971	Dnajc24	DnaJ (Hsp40) homolog, subfamily C, member 24	1451389_at	-1.21651	-2.32383	5.5075	0.0276222	0.840343
972	Rgs16	regulator of G-protein signaling 16	1426037_a_at	0.841514	1.79193	4.54513	0.0276399	0.840343
973	AB041803	cDNA sequence AB041803	1460417_at	-0.668045	-1.58892	5.05814	0.0277057	0.840343
974	Hyou1	hypoxia up-regulated 1	1423290_at	-0.957781	-1.94232	6.59559	0.0277219	0.840343
975	Itpr2	inositol 1,4,5-triphosphate receptor 2	1421678_at	-1.00654	-2.00909	6.10811	0.0277565	0.840343
976	NA	NA	1441037_at	0.83106	1.77899	3.91041	0.0277924	0.840343
977	D12Ertd123e	DNA segment, Chr 12, ERATO Doi 123, expressed	1442531_at	0.887061	1.8494	2.48094	0.0278701	0.840343
978	NA	NA	1447172_at	0.746283	1.67747	3.15335	0.0278899	0.840343
979	Twist2	twist basic helix-loop-helix transcription factor 2	1448925_at	0.699456	1.62389	4.58524	0.0278941	0.840343
980	Ctsa	cathepsin A	1448128_at	-1.31915	-2.4952	6.82786	0.0278949	0.840343
981	Aqr	aquarius	1452448_at	-0.825641	-1.77232	4.33912	0.0279252	0.840343
982	Ssh3	slingshot homolog 3 (Drosophila)	1447929_at	-0.943053	-1.92259	6.27984	0.0279384	0.840343
983	Whrn	whirlin	1432555_at	0.779081	1.71604	5.14207	0.0279435	0.840343
984	Gm15698	transcription elongation factor B (SIII), polypeptide 2 pseudogene	1439055_at	0.929827	1.90505	5.10373	0.0279652	0.840343
985	Gprc5a	G protein-coupled receptor, family C, group 5, member A	1437486_at	0.680263	1.60243	3.3822	0.0279762	0.840343
986	Tdrd3	tudor domain containing 3	1434869_at	-0.965287	-1.95245	4.69773	0.0279833	0.840343
987	NA	NA	1455274_at	1.44986	2.73182	7.6517	0.0279866	0.840343
988	Fam216b	family with sequence similarity 216, member B	1458500_at	0.812128	1.7558	3.30575	0.0280079	0.840343
989	Cited2	Cbp/p300-interacting transactivator, with Glu/Asp-rich carboxy-terminal domain, 2	1452207_at	-1.89521	-3.71977	8.32285	0.0280509	0.840343
990	Cep68	centrosomal protein 68	1441340_at	0.685454	1.60821	3.32905	0.0281057	0.840343
991	Calm1	calmodulin 1	1422414_a_at	-1.21705	-2.32471	9.84681	0.0281422	0.840343
992	Calm2	calmodulin 2	1422414_a_at	-1.21705	-2.32471	9.84681	0.0281422	0.840343
993	Calm3	calmodulin 3	1422414_a_at	-1.21705	-2.32471	9.84681	0.0281422	0.840343
994	Sprr1a	small proline-rich protein 1A	1449133_at	1.15328	2.2242	4.64682	0.0281535	0.840343
995	C1galt1	core 1 synthase, glycoprotein-N-acetylgalactosamine 3-beta-galactosyltransferase, 1	1450745_at	-1.1126	-2.16234	7.61074	0.0281544	0.840343
996	Zkscan1	zinc finger with KRAB and SCAN domains 1	1429152_at	-0.691334	-1.61478	4.97678	0.0281769	0.840343
997	NA	NA	1445367_at	-0.890672	-1.85404	4.26483	0.0282167	0.840343
998	Ids	iduronate 2-sulfatase	1434751_at	-0.791506	-1.73088	4.02424	0.0282245	0.840343
999	NA	NA	1446053_at	0.796726	1.73715	4.3224	0.0282564	0.840343
1000	Ppp2r3a	protein phosphatase 2, regulatory subunit B'', alpha	1455091_at	-1.40525	-2.64864	5.2004	0.0282566	0.840343
1001	Smarca2	SWI/SNF related, matrix associated, actin dependent regulator of chromatin, subfamily a, member 2	1452333_at	-0.779431	-1.71645	6.62004	0.0282936	0.840343
1002	NA	NA	1447891_at	1.11782	2.17018	5.96796	0.0282956	0.840343
1003	Usp53	ubiquitin specific peptidase 53	1452385_at	-1.50335	-2.83501	2.7042	0.0282994	0.840343
1004	NA	NA	1443290_at	1.09001	2.12875	3.03403	0.0283007	0.840343
1005	Vmn1r47	vomeronasal 1 receptor 47	1450603_s_at	1.20401	2.30379	3.91482	0.0283145	0.840343
1006	Vmn1r48	vomeronasal 1 receptor 48	1450603_s_at	1.20401	2.30379	3.91482	0.0283145	0.840343
1007	Psma7	proteasome (prosome, macropain) subunit, alpha type 7	1423568_at	-1.1685	-2.24778	7.81515	0.0283425	0.840343
1008	Rpn2	ribophorin II	1418896_a_at	-1.00873	-2.01214	6.26629	0.0283736	0.840343
1009	Plxnb2	plexin B2	1416683_at	-0.988702	-1.9844	5.66046	0.0283895	0.840343
1010	Etv4	ets variant gene 4 (E1A enhancer binding protein, E1AF)	1443381_at	0.702028	1.62679	3.74639	0.0284365	0.840343
1011	2610042L04Rik	RIKEN cDNA 2610042L04 gene	1431262_at	1.16081	2.23582	7.97236	0.0284792	0.840343
1012	4930555G01Rik	RIKEN cDNA 4930555G01 gene	1431262_at	1.16081	2.23582	7.97236	0.0284792	0.840343
1013	D830030K20Rik	RIKEN cDNA D830030K20 gene	1431262_at	1.16081	2.23582	7.97236	0.0284792	0.840343
1014	Gm10406	predicted gene 10406	1431262_at	1.16081	2.23582	7.97236	0.0284792	0.840343
1015	Gm16434	predicted gene 16434	1431262_at	1.16081	2.23582	7.97236	0.0284792	0.840343
1016	Gm21560	predicted gene, 21560	1431262_at	1.16081	2.23582	7.97236	0.0284792	0.840343
1017	Gm2888	predicted gene 2888	1431262_at	1.16081	2.23582	7.97236	0.0284792	0.840343
1018	Gm3002	alpha-takusan pseudogene	1431262_at	1.16081	2.23582	7.97236	0.0284792	0.840343
1019	Gm3099	predicted gene 3099	1431262_at	1.16081	2.23582	7.97236	0.0284792	0.840343
1020	Gm3173	predicted gene 3173	1431262_at	1.16081	2.23582	7.97236	0.0284792	0.840343
1021	Gm3252	predicted gene 3252	1431262_at	1.16081	2.23582	7.97236	0.0284792	0.840343
1022	Gm3264	predicted gene 3264	1431262_at	1.16081	2.23582	7.97236	0.0284792	0.840343
1023	Gm3269	predicted gene 3269	1431262_at	1.16081	2.23582	7.97236	0.0284792	0.840343
1024	Gm3317	predicted gene 3317	1431262_at	1.16081	2.23582	7.97236	0.0284792	0.840343
1025	Gm3476	predicted gene 3476	1431262_at	1.16081	2.23582	7.97236	0.0284792	0.840343
1026	Gm3594	predicted gene 3594	1431262_at	1.16081	2.23582	7.97236	0.0284792	0.840343
1027	Gm3636	predicted gene 3636	1431262_at	1.16081	2.23582	7.97236	0.0284792	0.840343
1028	Gm3642	predicted gene 3642	1431262_at	1.16081	2.23582	7.97236	0.0284792	0.840343
1029	Gm3667	predicted gene 3667	1431262_at	1.16081	2.23582	7.97236	0.0284792	0.840343
1030	Gm3696	predicted gene 3696	1431262_at	1.16081	2.23582	7.97236	0.0284792	0.840343
1031	Gm3739	predicted gene 3739	1431262_at	1.16081	2.23582	7.97236	0.0284792	0.840343
1032	Gm5796	predicted gene 5796	1431262_at	1.16081	2.23582	7.97236	0.0284792	0.840343
1033	Gm6676	predicted gene 6676	1431262_at	1.16081	2.23582	7.97236	0.0284792	0.840343
1034	Gm9602	predicted gene 9602	1431262_at	1.16081	2.23582	7.97236	0.0284792	0.840343
1035	AA409749	expressed sequence AA409749	1420161_at	0.68553	1.60829	3.9719	0.0284854	0.840343
1036	Eya3	eyes absent 3 homolog (Drosophila)	1458961_at	-0.707971	-1.63351	4.22915	0.028507	0.840343
1037	Vcpip1	valosin containing protein (p97)/p47 complex interacting protein 1	1434706_at	-0.969397	-1.95802	5.70447	0.0285116	0.840343
1038	Stk38	serine/threonine kinase 38	1416252_at	-0.86458	-1.82081	6.02863	0.0285434	0.840343
1039	NA	NA	1447722_at	0.915437	1.88614	5.12975	0.0285499	0.840343
1040	Lrrc57	leucine rich repeat containing 57	1428312_at	-0.902552	-1.86937	5.06075	0.0285535	0.840343
1041	Adrbk1	adrenergic receptor kinase, beta 1	1451992_at	-1.21948	-2.32862	6.57087	0.0285879	0.840343
1042	Olfr690	olfactory receptor 690	1422359_at	0.803446	1.74526	3.73155	0.0286321	0.840343
1043	Olfr68	olfactory receptor 68	1422362_s_at	0.798065	1.73877	4.36676	0.0286588	0.840343
1044	Olfr69	olfactory receptor 69	1422362_s_at	0.798065	1.73877	4.36676	0.0286588	0.840343
1045	Mrgpra4	MAS-related GPR, member A4	1451926_at	0.747044	1.67835	3.55906	0.0287018	0.840343
1046	2900052N01Rik	RIKEN cDNA 2900052N01 gene	1445673_at	0.911417	1.88089	4.71401	0.0287254	0.840343
1047	Nfe2l3	nuclear factor, erythroid derived 2, like 3	1453614_a_at	-1.19339	-2.2869	6.31168	0.0287557	0.840343
1048	BC005512	cDNA sequence BC005512	1435628_x_at	1.11666	2.16844	10.1221	0.0287646	0.840343
1049	F630007L15Rik	RIKEN cDNA F630007L15 gene	1435628_x_at	1.11666	2.16844	10.1221	0.0287646	0.840343
1050	Gm6958	predicted gene 6958	1435628_x_at	1.11666	2.16844	10.1221	0.0287646	0.840343
1051	LOC215866	uncharacterized LOC215866	1435628_x_at	1.11666	2.16844	10.1221	0.0287646	0.840343
1052	D7Ertd526e	DNA segment, Chr 7, ERATO Doi 526, expressed	1445078_at	0.940214	1.91881	3.17715	0.0287693	0.840343
1053	9130015A21Rik	RIKEN cDNA 9130015A21 gene	1453953_at	0.750464	1.68233	5.02715	0.0287952	0.840343
1054	Cela3b	chymotrypsin-like elastase family, member 3B	1437326_x_at	1.07743	2.11027	4.43094	0.0287972	0.840343
1055	Luc7l2	LUC7-like 2 (S. cerevisiae)	1436165_at	-0.744972	-1.67594	4.85656	0.0288541	0.840343
1056	Ctdnep1	CTD nuclear envelope phosphatase 1	1452100_at	-0.742023	-1.67252	6.08277	0.0288813	0.840343
1057	Sidt2	SID1 transmembrane family, member 2	1426940_at	-0.830453	-1.77824	5.45271	0.0289176	0.840343
1058	4932431P20Rik	RIKEN cDNA 4932431P20 gene	1432882_at	0.61013	1.5264	7.65537	0.0289188	0.840343
1059	Serpina3a	serine (or cysteine) peptidase inhibitor, clade A, member 3A	1421556_at	0.934551	1.9113	4.88524	0.0289306	0.840343
1060	Mrpl12	mitochondrial ribosomal protein L12	1452048_at	-0.867881	-1.82498	5.6316	0.0289466	0.840343
1061	Socs4	suppressor of cytokine signaling 4	1421274_at	-0.717815	-1.64469	2.26106	0.0290087	0.840343	Probeset at start of 3'UTR
1062	Serpina1b	serine (or cysteine) preptidase inhibitor, clade A, member 1B	1451513_x_at	1.09882	2.14179	3.48655	0.0290707	0.840343
1063	Tspan8	tetraspanin 8	1455709_at	0.598041	1.51366	4.94855	0.0290903	0.840343
1064	BC038268	cDNA sequence BC038268	1427627_at	1.01344	2.01872	3.46295	0.0291156	0.840343
1065	Fpgs	folylpolyglutamyl synthetase	1460673_at	-0.59883	-1.51449	4.95815	0.0291453	0.840343
1066	Dnpep	aspartyl aminopeptidase	1416127_a_at	-0.933368	-1.90973	5.08563	0.0291481	0.840343
1067	LOC100862413	zinc finger and SCAN domain containing protein 4F-like	1457033_at	1.75387	3.37262	5.16839	0.029167	0.840343
1068	LOC100862415	zinc finger and SCAN domain containing protein 4F-like	1457033_at	1.75387	3.37262	5.16839	0.029167	0.840343
1069	Zscan4a	zinc finger and SCAN domain containing 4A	1457033_at	1.75387	3.37262	5.16839	0.029167	0.840343
1070	Zscan4c	zinc finger and SCAN domain containing 4C	1457033_at	1.75387	3.37262	5.16839	0.029167	0.840343
1071	Zscan4d	zinc finger and SCAN domain containing 4D	1457033_at	1.75387	3.37262	5.16839	0.029167	0.840343
1072	Zscan4f	zinc finger and SCAN domain containing 4F	1457033_at	1.75387	3.37262	5.16839	0.029167	0.840343
1073	Foxo4	forkhead box O4	1422149_at	-0.670539	-1.59167	3.88114	0.0292022	0.840343
1074	Ncoa3	nuclear receptor coactivator 3	1448027_at	-0.700997	-1.62563	5.26672	0.0292056	0.840343
1075	Col4a3	collagen, type IV, alpha 3	1450224_at	1.22513	2.33777	3.65449	0.0292092	0.840343
1076	Ubr5	ubiquitin protein ligase E3 component n-recognin 5	1452718_at	-1.10207	-2.14662	7.02839	0.0292786	0.840343
1077	NA	NA	1457467_at	-0.76497	-1.69933	4.15279	0.0292861	0.840343
1078	Srpr	signal recognition particle receptor ('docking protein')	1423670_a_at	-1.31305	-2.48466	7.0326	0.0292895	0.840343
1079	Gpd1	glycerol-3-phosphate dehydrogenase 1 (soluble)	1416204_at	-1.01635	-2.02279	7.74592	0.0293398	0.840343
1080	NA	NA	1443669_at	0.699011	1.62339	3.84353	0.0293425	0.840343
1081	Hist1h3a	histone cluster 1, H3a	1422948_s_at	-0.965219	-1.95236	8.58322	0.0293837	0.840343
1082	Hist1h4a	histone cluster 1, H4a	1422948_s_at	-0.965219	-1.95236	8.58322	0.0293837	0.840343
1083	Hist1h4b	histone cluster 1, H4b	1422948_s_at	-0.965219	-1.95236	8.58322	0.0293837	0.840343
1084	Hist1h4c	histone cluster 1, H4c	1422948_s_at	-0.965219	-1.95236	8.58322	0.0293837	0.840343
1085	Hist1h4d	histone cluster 1, H4d	1422948_s_at	-0.965219	-1.95236	8.58322	0.0293837	0.840343
1086	Hist1h4f	histone cluster 1, H4f	1422948_s_at	-0.965219	-1.95236	8.58322	0.0293837	0.840343
1087	Hist1h4h	histone cluster 1, H4h	1422948_s_at	-0.965219	-1.95236	8.58322	0.0293837	0.840343
1088	Hist1h4i	histone cluster 1, H4i	1422948_s_at	-0.965219	-1.95236	8.58322	0.0293837	0.840343
1089	Hist1h4j	histone cluster 1, H4j	1422948_s_at	-0.965219	-1.95236	8.58322	0.0293837	0.840343
1090	Hist1h4k	histone cluster 1, H4k	1422948_s_at	-0.965219	-1.95236	8.58322	0.0293837	0.840343
1091	Hist1h4m	histone cluster 1, H4m	1422948_s_at	-0.965219	-1.95236	8.58322	0.0293837	0.840343
1092	Hist1h4n	histone cluster 1, H4n	1422948_s_at	-0.965219	-1.95236	8.58322	0.0293837	0.840343
1093	Hist2h4	histone cluster 2, H4	1422948_s_at	-0.965219	-1.95236	8.58322	0.0293837	0.840343
1094	Hist4h4	histone cluster 4, H4	1422948_s_at	-0.965219	-1.95236	8.58322	0.0293837	0.840343
1095	Cyp7a1	cytochrome P450, family 7, subfamily a, polypeptide 1	1422100_at	1.17754	2.26191	3.22313	0.0293849	0.840343
1096	Arf4	ADP-ribosylation factor 4	1423052_at	-1.84231	-3.58583	7.8896	0.0293973	0.840343
1097	Cdadc1	cytidine and dCMP deaminase domain containing 1	1425956_a_at	-1.29738	-2.45783	6.27254	0.029411	0.840343
1098	Gm7544	predicted gene 7544	1438768_at	0.9867	1.98165	4.50858	0.0294595	0.840343
1099	Dnajc1	DnaJ (Hsp40) homolog, subfamily C, member 1	1420500_at	-1.12465	-2.18049	5.3216	0.0294641	0.840343
1100	Gli2	GLI-Kruppel family member GLI2	1459211_at	0.889705	1.8528	3.25293	0.0294843	0.840343
1101	4833413G10Rik	RIKEN cDNA 4833413G10 gene	1430382_at	-0.747613	-1.67901	4.38266	0.0294955	0.840343
1102	Tmem108	transmembrane protein 108	1436916_at	0.710868	1.63679	2.30475	0.0294965	0.840343
1103	4930442L01Rik	RIKEN cDNA 4930442L01 gene	1430677_at	0.789785	1.72882	4.0078	0.0295034	0.840343
1104	Krt4	keratin 4	1438394_x_at	0.968781	1.95719	4.5438	0.0295132	0.840343
1105	Rassf6	Ras association (RalGDS/AF-6) domain family member 6	1429262_at	-1.44326	-2.71935	4.69349	0.0295209	0.840343
1106	Xpo1	exportin 1, CRM1 homolog (yeast)	1448070_at	0.77587	1.71222	3.06188	0.0295265	0.840343
1107	NA	NA	1457214_at	-0.815023	-1.75933	5.03945	0.0295272	0.840343
1108	Emr4	EGF-like module containing, mucin-like, hormone receptor-like sequence 4	1424998_at	0.68443	1.60707	3.92399	0.0295712	0.840343
1109	NA	NA	1458477_at	-1.25746	-2.39074	4.49986	0.029605	0.840343
1110	D830026I12Rik	RIKEN cDNA D830026I12 gene	1439761_x_at	0.703108	1.62801	3.05011	0.0296463	0.840343
1111	NA	NA	1446955_at	0.614416	1.53094	5.18296	0.0296596	0.840343
1112	Mid2	midline 2	1422216_at	-1.1451	-2.21161	6.22493	0.02966	0.840343
1113	Spock1	sparc/osteonectin, cwcv and kazal-like domains proteoglycan 1	1419672_at	1.0887	2.12682	4.39978	0.0296747	0.840343
1114	Igbp1	immunoglobulin (CD79A) binding protein 1	1449700_at	-1.1485	-2.21684	5.93425	0.029677	0.840343
1115	NA	NA	1437534_at	1.84069	3.58181	6.58265	0.0297153	0.840343
1116	Agpat9	1-acylglycerol-3-phosphate O-acyltransferase 9	1454799_at	-0.712039	-1.63812	4.17281	0.0297173	0.840343
1117	1700008P02Rik	RIKEN cDNA 1700008P02 gene	1430284_at	0.856617	1.81079	3.37752	0.0297325	0.840343
1118	Dact3	dapper homolog 3, antagonist of beta-catenin (xenopus)	1434415_at	0.76669	1.70136	3.58703	0.0297505	0.840343
1119	Gpd1l	glycerol-3-phosphate dehydrogenase 1-like	1438196_at	-1.19915	-2.29605	5.16648	0.0297506	0.840343
1120	Fut8	fucosyltransferase 8	1460319_at	-0.997054	-1.99592	6.6975	0.0297586	0.840343
1121	4930524C18Rik	RIKEN cDNA 4930524C18 gene	1431903_at	0.938891	1.91705	3.38608	0.029848	0.840343
1122	Cox6a1	cytochrome c oxidase subunit VIa polypeptide 1	1417418_s_at	-1.23589	-2.35526	7.30679	0.0299312	0.840343
1123	Kcnq3	potassium voltage-gated channel, subfamily Q, member 3	1458421_at	0.761624	1.6954	3.02518	0.0299501	0.840343
1124	NA	NA	1442627_at	1.1012	2.14533	4.30732	0.0299544	0.840343
1125	C530008M17Rik	RIKEN cDNA C530008M17 gene	1432423_a_at	1.10144	2.14569	3.54145	0.0299631	0.840343
1126	NA	NA	1446152_at	0.676255	1.59799	2.68779	0.0299882	0.840343
1127	Il17ra	interleukin 17 receptor A	1420904_at	0.772724	1.70849	5.76087	0.0300054	0.840343
1128	Mknk2	MAP kinase-interacting serine/threonine kinase 2	1449029_at	-1.076	-2.10818	6.01729	0.0300234	0.840343
1129	Meis1	Meis homeobox 1	1443260_at	0.612201	1.52859	3.66858	0.0300279	0.840343
1130	Fbxo11	F-box protein 11	1434108_at	-1.317	-2.49148	3.84222	0.0300569	0.840343
1131	Gpr110	G protein-coupled receptor 110	1421443_at	-1.21521	-2.32174	4.38501	0.0300603	0.840343
1132	Ifnz	interferon zeta	1427216_at	1.12426	2.17989	6.33322	0.0301028	0.840343
1133	Tgfbr3	transforming growth factor, beta receptor III	1433795_at	-0.808774	-1.75172	6.5154	0.0301622	0.840343
1134	Csnk1a1	casein kinase 1, alpha 1	1430529_at	-1.21527	-2.32184	5.3465	0.0301707	0.840343
1135	D2hgdh	D-2-hydroxyglutarate dehydrogenase	1437243_at	0.760538	1.69412	3.86422	0.0301731	0.840343
1136	Net1	neuroepithelial cell transforming gene 1	1421321_a_at	-1.28106	-2.43018	6.66573	0.0301749	0.840343
1137	Trmt10c	tRNA methyltransferase 10C	1442716_at	0.653745	1.57325	4.61155	0.0302044	0.840343
1138	Orai1	ORAI calcium release-activated calcium modulator 1	1424989_at	-0.864218	-1.82035	3.8743	0.0302122	0.840343
1139	Lnpep	leucyl/cystinyl aminopeptidase	1443907_at	-1.49411	-2.81691	3.9981	0.0302179	0.840343
1140	Cldn1	claudin 1	1437932_a_at	1.09105	2.13029	4.03521	0.0302257	0.840343
1141	Erlin1	ER lipid raft associated 1	1441344_at	0.751442	1.68348	3.6879	0.0302493	0.840343
1142	Ppp1r11	protein phosphatase 1, regulatory (inhibitor) subunit 11	1448565_at	-1.10168	-2.14605	6.57453	0.0302505	0.840343
1143	Cpn1	carboxypeptidase N, polypeptide 1	1440576_at	0.773455	1.70936	3.67068	0.0302747	0.840343
1144	Zfp612	zinc finger protein 612	1427104_at	-0.71097	-1.6369	4.96033	0.030386	0.840343
1145	Speer7-ps1	spermatogenesis associated glutamate (E)-rich protein 7, pseudogene 1	1431294_at	1.84117	3.58301	9.85655	0.0304155	0.840343
1146	Speer8-ps1	spermatogenesis associated glutamate (E)-rich protein 8, pseudogene 1	1431294_at	1.84117	3.58301	9.85655	0.0304155	0.840343
1147	Zbp1	Z-DNA binding protein 1	1419604_at	0.939777	1.91823	5.10522	0.0305505	0.840343
1148	Ube4b	ubiquitination factor E4B	1432499_a_at	-0.794266	-1.73419	6.35785	0.0305826	0.840343
1149	Gm13102	predicted gene 13102	1434584_a_at	0.976686	1.96794	4.28197	0.0306262	0.840343
1150	Pramel4	preferentially expressed antigen in melanoma like 4	1434584_a_at	0.976686	1.96794	4.28197	0.0306262	0.840343
1151	Pramel5	preferentially expressed antigen in melanoma like 5	1434584_a_at	0.976686	1.96794	4.28197	0.0306262	0.840343
1152	Celsr3	cadherin, EGF LAG seven-pass G-type receptor 3 (flamingo homolog, Drosophila)	1425067_at	0.666273	1.58697	3.47026	0.0306477	0.840343
1153	2610044O15Rik8	RIKEN cDNA 2610044O15 gene	1428693_at	-0.981638	-1.97471	2.39001	0.0307074	0.840343
1154	Pknox2	Pbx/knotted 1 homeobox 2	1433907_at	0.74619	1.67736	4.11556	0.0307207	0.840343
1155	NA	NA	1438057_at	0.628358	1.5458	2.49626	0.0307561	0.840343
1156	Dcaf6	DDB1 and CUL4 associated factor 6	1453312_at	-0.998547	-1.99799	5.90987	0.030759	0.840343
1157	Runx1	runt related transcription factor 1	1452531_at	-0.640848	-1.55925	5.31734	0.0307655	0.840343
1158	5330423I11Rik	RIKEN cDNA 5330423I11 gene	1431473_at	0.988359	1.98393	3.35727	0.0307666	0.840343
1159	Ddost	dolichyl-di-phosphooligosaccharide-protein glycotransferase	1416493_at	-0.887476	-1.84994	6.5607	0.0307779	0.840343
1160	Nrd1	nardilysin, N-arginine dibasic convertase, NRD convertase 1	1424391_at	-0.922925	-1.89596	6.34333	0.0307935	0.840343
1161	Rpl19	ribosomal protein L19	1416219_at	-0.762814	-1.6968	9.25285	0.0308063	0.840343
1162	A630057N01Rik	RIKEN cDNA A630057N01 gene	1456345_at	-1.09849	-2.1413	4.8315	0.030824	0.840343
1163	Tmc4	transmembrane channel-like gene family 4	1427178_at	-0.923321	-1.89648	7.59846	0.0308306	0.840343
1164	Ncdn	neurochondrin	1416853_at	-0.753043	-1.68534	5.52404	0.0308328	0.840343
1165	NA	NA	1437282_at	0.594995	1.51047	2.97413	0.0308407	0.840343
1166	Adamdec1	ADAM-like, decysin 1	1419476_at	0.792374	1.73192	4.6226	0.0308409	0.840343
1167	Fam160a2	family with sequence similarity 160, member A2	1426702_at	-0.794957	-1.73503	6.19435	0.0308605	0.840343
1168	Necap1	NECAP endocytosis associated 1	1448106_at	-0.695139	-1.61904	4.91981	0.0309032	0.840343
1169	Olfr672	olfactory receptor 672	1422360_at	0.941231	1.92017	4.57301	0.0309094	0.840343
1170	Fbxo8	F-box protein 8	1418510_s_at	-1.08496	-2.12132	6.20155	0.0309162	0.840343
1171	Nucb2	nucleobindin 2	1418355_at	-1.43026	-2.69495	7.98265	0.0309477	0.840343
1172	Cd36	CD36 antigen	1450884_at	-1.74785	-3.35859	4.38397	0.0309505	0.840343
1173	Api5	apoptosis inhibitor 5	1415813_at	-0.719611	-1.64674	6.24331	0.0309582	0.840343
1174	St8sia6	ST8 alpha-N-acetyl-neuraminide alpha-2,8-sialyltransferase 6	1456440_s_at	0.618712	1.5355	3.525	0.0309641	0.840343
1175	Wdr96	WD repeat domain 96	1453951_a_at	0.609109	1.52532	3.55049	0.0309695	0.840343
1176	NA	NA	1442670_at	0.824978	1.77151	3.35881	0.0310185	0.840343
1177	Cib3	calcium and integrin binding family member 3	1444438_at	1.41661	2.66957	4.17676	0.0310279	0.840343
1178	Tcf21	transcription factor 21	1458887_at	1.11874	2.17157	3.41082	0.0310379	0.840343
1179	Atp1a1	ATPase, Na+/K+ transporting, alpha 1 polypeptide	1451071_a_at	-1.1551	-2.227	6.89846	0.0310447	0.840343
1180	Slc43a2	solute carrier family 43, member 2	1456940_at	-1.42982	-2.69414	3.30785	0.0310635	0.840343
1181	NA	NA	1442602_at	0.704256	1.6293	3.31946	0.0310764	0.840343
1182	Larp4	La ribonucleoprotein domain family, member 4	1437177_at	-0.908099	-1.87657	6.43896	0.0311418	0.840343
1183	Gpr50	G-protein-coupled receptor 50	1450346_at	0.756506	1.68939	4.01516	0.0312237	0.840343
1184	Ikbkb	inhibitor of kappaB kinase beta	1432275_at	0.747282	1.67863	5.48423	0.0312822	0.840343
1185	Txnl1	thioredoxin-like 1	1423299_at	-1.02441	-2.03413	7.33763	0.0312875	0.840343
1186	Ylpm1	YLP motif containing 1	1424532_at	-0.960305	-1.94572	4.99977	0.0312906	0.840343
1187	Ogdh	oxoglutarate (alpha-ketoglutarate) dehydrogenase (lipoamide)	1451274_at	-0.901627	-1.86817	5.497	0.0313055	0.840343
1188	Zfp260	zinc finger protein 260	1427831_s_at	-1.02667	-2.03732	4.78027	0.0313607	0.840343
1189	4933402N22Rik	RIKEN cDNA 4933402N22 gene	1452794_x_at	0.960606	1.94613	3.87281	0.0313621	0.840343
1190	Gm5861	predicted gene 5861	1452794_x_at	0.960606	1.94613	3.87281	0.0313621	0.840343
1191	Gm6460	predicted gene 6460	1452794_x_at	0.960606	1.94613	3.87281	0.0313621	0.840343
1192	Speer1-ps1	spermatogenesis associated glutamate (E)-rich protein 1, pseudogene 1	1452794_x_at	0.960606	1.94613	3.87281	0.0313621	0.840343
1193	Slc7a6	solute carrier family 7 (cationic amino acid transporter, y+ system), member 6	1460541_at	-0.757136	-1.69013	4.70938	0.0313638	0.840343
1194	NA	NA	1457169_at	-0.739161	-1.66921	3.17452	0.0314701	0.840343
1195	Pgp	phosphoglycolate phosphatase	1428788_at	-0.784013	-1.72191	5.16125	0.0314847	0.840343
1196	Smr2	submaxillary gland androgen regulated protein 2	1451953_at	0.854329	1.80792	3.59106	0.0315035	0.840343
1197	NA	NA	1444895_at	0.975283	1.96603	3.53787	0.0315504	0.840343
1198	Zfp758	zinc finger protein 758	1451902_at	-0.95502	-1.93861	3.05698	0.0315605	0.840343
1199	Gm3470	predicted gene 3470	1424008_a_at	0.666602	1.58733	4.90578	0.0316842	0.840343
1200	Rbpms2	RNA binding protein with multiple splicing 2	1424008_a_at	0.666602	1.58733	4.90578	0.0316842	0.840343
1201	Nphs2	nephrosis 2, podocin	1460297_at	0.991434	1.98816	5.15933	0.0316888	0.840343
1202	Usp24	ubiquitin specific peptidase 24	1448013_at	-1.1493	-2.21806	3.72743	0.0317665	0.840343
1203	Gm14005	predicted gene 14005	1456861_at	0.829543	1.77712	4.09296	0.031806	0.840343
1204	Vps51	vacuolar protein sorting 51 homolog (S. cerevisiae)	1438205_at	0.696715	1.62081	4.71869	0.031831	0.840343
1205	Tmed5	transmembrane emp24 protein transport domain containing 5	1431789_s_at	-0.896962	-1.86214	5.82859	0.0318676	0.840343
1206	Tbl1x	transducin (beta)-like 1 X-linked	1434643_at	-0.95325	-1.93623	6.84657	0.0318733	0.840343
1207	Mfsd4	major facilitator superfamily domain containing 4	1455531_at	-0.883601	-1.84497	4.46615	0.0318844	0.840343
1208	Lap3	leucine aminopeptidase 3	1450860_at	-0.834561	-1.78331	5.93783	0.0318903	0.840343
1209	Erv3	endogenous retroviral sequence 3	1460480_at	0.910231	1.87935	4.4102	0.0319026	0.840343
1210	Abca16	ATP-binding cassette, sub-family A (ABC1), member 16	1445033_at	0.746929	1.67822	2.58574	0.031911	0.840343
1211	Foxc1	forkhead box C1	1419485_at	-1.16081	-2.23582	6.1663	0.0319725	0.840343
1212	Fkbp11	FK506 binding protein 11	1417267_s_at	-1.1665	-2.24467	5.81701	0.0319736	0.840343
1213	Tax1bp1	Tax1 (human T cell leukemia virus type I) binding protein 1	1420175_at	-0.708729	-1.63436	5.3544	0.0320154	0.840343
1214	Ripk1	receptor (TNFRSF)-interacting serine-threonine kinase 1	1449485_at	-0.982425	-1.97578	5.01718	0.0320234	0.840343
1215	D3Ertd229e	DNA segment, Chr 3, ERATO Doi 229, expressed	1441147_at	0.832284	1.7805	2.89324	0.0320286	0.840343
1216	Cela3b	chymotrypsin-like elastase family, member 3B	1435012_x_at	1.03531	2.04955	2.88599	0.0320494	0.840343
1217	Gm13011	predicted gene 13011	1435012_x_at	1.03531	2.04955	2.88599	0.0320494	0.840343
1218	Cyp2f2	cytochrome P450, family 2, subfamily f, polypeptide 2	1448792_a_at	-1.10768	-2.15499	5.5975	0.0320538	0.840343
1219	Bhlhe41	basic helix-loop-helix family, member e41	1421099_at	-1.13185	-2.1914	5.68133	0.0321479	0.840343
1220	Adora3	adenosine A3 receptor	1430482_at	0.721212	1.64857	2.84929	0.0321782	0.840343
1221	Slc27a3	solute carrier family 27 (fatty acid transporter), member 3	1427180_at	0.864987	1.82132	4.20387	0.0322126	0.840343
1222	4930555B11Rik	RIKEN cDNA 4930555B11 gene	1433038_at	1.07737	2.11018	4.11468	0.0322133	0.840343
1223	Smap1	small ArfGAP 1	1432029_a_at	-1.22369	-2.33543	5.24069	0.032227	0.840343
1224	Sh3gl3	SH3-domain GRB2-like 3	1432103_a_at	0.7496	1.68133	3.0686	0.0322938	0.840343
1225	Pigyl	phosphatidylinositol glycan anchor biosynthesis, class Y-like	1416909_at	-0.614995	-1.53155	6.0081	0.032333	0.840343
1226	Ctnnd1	catenin (cadherin associated protein), delta 1	1437448_s_at	-1.28063	-2.42944	5.40919	0.0323923	0.840343
1227	NA	NA	1458298_at	0.671574	1.59281	4.13391	0.0323946	0.840343
1228	NA	NA	1440763_at	1.24563	2.37123	4.21812	0.032495	0.840343
1229	Pgm2l1	phosphoglucomutase 2-like 1	1452841_at	-1.19712	-2.29281	2.94504	0.0325191	0.840343
1230	Eny2	enhancer of yellow 2 homolog (Drosophila)	1457758_at	-0.573668	-1.4883	3.60338	0.0325573	0.840343
1231	Lce3f	late cornified envelope 3F	1456248_at	0.814891	1.75917	3.60996	0.0325668	0.840343
1232	Prrc1	proline-rich coiled-coil 1	1432819_at	0.607436	1.52355	3.83344	0.0325802	0.840343
1233	Plcxd2	phosphatidylinositol-specific phospholipase C, X domain containing 2	1455324_at	-1.61552	-3.06422	4.30254	0.0325849	0.840343
1234	Gdi1	guanosine diphosphate (GDP) dissociation inhibitor 1	1451070_at	-0.806018	-1.74838	6.27346	0.0325939	0.840343
1235	Nfatc3	nuclear factor of activated T cells, cytoplasmic, calcineurin dependent 3	1452497_a_at	-0.695072	-1.61897	5.00874	0.0326501	0.840343
1236	Whsc1l1	Wolf-Hirschhorn syndrome candidate 1-like 1 (human)	1459907_a_at	-0.824578	-1.77102	6.13838	0.0326518	0.840343
1237	Cpne3	copine III	1452814_at	-0.923005	-1.89606	6.51842	0.0326532	0.840343
1238	Dbnl	drebrin-like	1460334_at	-0.778667	-1.71555	4.77496	0.0326621	0.840343
1239	Ceacam10	carcinoembryonic antigen-related cell adhesion molecule 10	1448573_a_at	-2.06516	-4.18479	6.42092	0.0326695	0.840343
1240	Ndufc2	NADH dehydrogenase (ubiquinone) 1, subcomplex unknown, 2	1416366_at	-1.83901	-3.57763	7.53686	0.0326956	0.840343
1241	Kdm2a	lysine (K)-specific demethylase 2A	1455942_at	-0.839626	-1.78959	5.4413	0.0327079	0.840343
1242	Scyl3	SCY1-like 3 (S. cerevisiae)	1428918_at	-0.959018	-1.94399	5.51774	0.0327174	0.840343
1243	Ubxn2a	UBX domain protein 2A	1425019_at	-0.959244	-1.94429	6.1967	0.0327533	0.840343
1244	Sv2a	synaptic vesicle glycoprotein 2 a	1423406_at	0.758827	1.69211	3.13468	0.0327798	0.840343
1245	Vwa3a	von Willebrand factor A domain containing 3A	1445863_at	0.932046	1.90798	3.47291	0.0328334	0.840343
1246	5730405A17Rik	RIKEN cDNA 5730405A17 gene	1432703_at	0.675594	1.59725	5.00284	0.0328579	0.840343
1247	Atrnl1	attractin like 1	1449666_at	-0.618989	-1.5358	4.4141	0.0328641	0.840343
1248	Rnf14	ring finger protein 14	1422429_at	-1.30928	-2.47818	6.4498	0.0328942	0.840343
1249	D19Bwg1357e	DNA segment, Chr 19, Brigham & Women's Genetics 1357 expressed	1426932_at	0.748683	1.68026	4.8345	0.0328955	0.840343
1250	Uts2r	urotensin 2 receptor	1451863_at	0.892851	1.85684	4.38505	0.0329011	0.840343
1251	AA408954	expressed sequence AA408954	1420156_at	0.683833	1.6064	3.21339	0.0329203	0.840343
1252	2610301B20Rik	RIKEN cDNA 2610301B20 gene	1429451_at	-0.586174	-1.50126	3.62314	0.0329227	0.840343
1253	Slpi	secretory leukocyte peptidase inhibitor	1448377_at	-1.54559	-2.91924	9.03577	0.0330293	0.840343
1254	NA	NA	1436398_at	0.773976	1.70998	3.73095	0.0330602	0.840343
1255	Mrpl9	mitochondrial ribosomal protein L9	1427297_at	-1.14376	-2.20955	5.27702	0.0331407	0.840343
1256	Mettl1	methyltransferase like 1	1447683_x_at	-0.577057	-1.4918	4.18478	0.0331456	0.840343
1257	Rps14	ribosomal protein S14	1437706_x_at	-1.27546	-2.42075	8.1231	0.0331672	0.840343
1258	Abca1	ATP-binding cassette, sub-family A (ABC1), member 1	1421840_at	-1.39298	-2.62621	6.79266	0.0331943	0.840343
1259	Cmtm4	CKLF-like MARVEL transmembrane domain containing 4	1434337_at	-0.656998	-1.5768	5.26458	0.0332005	0.840343
1260	Mrpl49	mitochondrial ribosomal protein L49	1423218_a_at	-0.732696	-1.66174	5.2339	0.0332258	0.840343
1261	C230066G23Rik	RIKEN cDNA C230066G23 gene	1444340_at	0.869418	1.82693	4.33415	0.0332401	0.840343
1262	March11	membrane-associated ring finger (C3HC4) 11	1455947_at	0.771313	1.70682	3.33133	0.0332423	0.840343
1263	Stk25	serine/threonine kinase 25 (yeast)	1416770_at	-0.838105	-1.7877	4.98803	0.0332669	0.840343
1264	Surf1	surfeit gene 1	1450561_a_at	-0.692735	-1.61634	6.2394	0.0333012	0.840343
1265	Kcnc1	potassium voltage gated channel, Shaw-related subfamily, member 1	1443855_at	0.680113	1.60227	3.07284	0.0333064	0.840343
1266	Kpnb1	karyopherin (importin) beta 1	1416925_at	-0.828439	-1.77576	5.07175	0.03331	0.840343
1267	NA	NA	1445947_at	0.570448	1.48498	2.97341	0.0333153	0.840343
1268	Rfk	riboflavin kinase	1416230_at	-0.799101	-1.74002	7.09	0.0333226	0.840343
1269	Popdc2	popeye domain containing 2	1417806_at	0.663464	1.58388	3.95997	0.0333297	0.840343
1270	NA	NA	1443337_at	0.864314	1.82047	2.89212	0.0333972	0.840343
1271	Fzd5	frizzled homolog 5 (Drosophila)	1455604_at	0.608288	1.52445	5.66663	0.0334092	0.840343
1272	Fndc3a	fibronectin type III domain containing 3A	1443863_at	-1.16876	-2.24819	7.83189	0.033472	0.840343
1273	Snrnp70	small nuclear ribonucleoprotein 70 (U1)	1451104_a_at	-1.18682	-2.27651	6.26552	0.0334728	0.840343
1274	Speer7-ps1	spermatogenesis associated glutamate (E)-rich protein 7, pseudogene 1	1453391_at	1.90537	3.74604	8.17395	0.0335004	0.840343
1275	NA	NA	1458699_at	0.754967	1.68759	3.72415	0.0335361	0.840343
1276	5930427J20Rik	RIKEN cDNA 5930427J20 gene	1433086_at	1.00904	2.01257	3.11982	0.0336161	0.840343
1277	Fmo1	flavin containing monooxygenase 1	1417429_at	-0.917178	-1.88842	5.48598	0.0336168	0.840343
1278	Sox9	SRY (sex determining region Y)-box 9	1424950_at	-0.887127	-1.84949	5.6625	0.0336196	0.840343
1279	Vps37a	vacuolar protein sorting 37A (yeast)	1429363_at	-1.38511	-2.61192	6.55493	0.0336539	0.840343
1280	Ppp3ca	protein phosphatase 3, catalytic subunit, alpha isoform	1452056_s_at	-0.749967	-1.68175	6.09847	0.033673	0.840343
1281	Lypla1	lysophospholipase 1	1431607_at	0.721752	1.64918	3.80216	0.0337234	0.840343
1282	Srsf1	serine/arginine-rich splicing factor 1	1434972_x_at	-1.55579	-2.93995	5.31573	0.0337436	0.840343
1283	Ap1m2	adaptor protein complex AP-1, mu 2 subunit	1460190_at	-1.09969	-2.14309	6.49864	0.0337627	0.840343
1284	Chic2	cysteine-rich hydrophobic domain 2	1429050_at	-1.24349	-2.36771	5.18419	0.0338242	0.840343
1285	Mlec	malectin	1436509_at	-0.863632	-1.81961	6.2101	0.0338666	0.840343
1286	Dusp21	dual specificity phosphatase 21	1432469_at	0.88758	1.85007	4.08537	0.0338705	0.840343
1287	Kcnj15	potassium inwardly-rectifying channel, subfamily J, member 15	1435354_at	-1.55255	-2.93335	5.02915	0.0338966	0.840343
1288	A430093F15Rik	RIKEN cDNA A430093F15 gene	1444299_at	0.843586	1.79451	4.14542	0.0339791	0.840343
1289	Slc25a23	solute carrier family 25 (mitochondrial carrier; phosphate carrier), member 23	1419045_at	-0.920339	-1.89256	6.0373	0.0339886	0.840343
1290	Tbc1d13	TBC1 domain family, member 13	1424082_at	-0.886366	-1.84851	5.62314	0.0340174	0.840343
1291	Dnajb1	DnaJ (Hsp40) homolog, subfamily B, member 1	1416756_at	-0.595607	-1.51111	6.30378	0.034022	0.840343
1292	Edil3	EGF-like repeats and discoidin I-like domains 3	1446573_at	0.890121	1.85333	2.80382	0.0340832	0.840343
1293	Lck	lymphocyte protein tyrosine kinase	1439146_s_at	0.616045	1.53267	4.77662	0.0341384	0.840343
1294	NA	NA	1444683_at	0.679409	1.60148	4.34528	0.0341421	0.840343
1295	Ptcra	pre T cell antigen receptor alpha	1421760_at	0.679291	1.60135	3.62432	0.0341522	0.840343
1296	Ddhd2	DDHD domain containing 2	1457209_at	-0.56652	-1.48095	4.80874	0.0341726	0.840343
1297	Adamts1	a disintegrin-like and metallopeptidase (reprolysin type) with thrombospondin type 1 motif, 1	1450716_at	0.671592	1.59283	4.20887	0.0341909	0.840343
1298	Speer5-ps1	spermatogenesis associated glutamate (E)-rich protein 5, pseudogene 1	1430008_x_at	0.596543	1.51209	3.20211	0.0341957	0.840343
1299	Reep5	receptor accessory protein 5	1419398_a_at	-1.15508	-2.22696	7.67517	0.0342424	0.840343
1300	Ctbp1	C-terminal binding protein 1	1415702_a_at	-1.1927	-2.28581	5.90395	0.0342475	0.840343
1301	Cdk16	cyclin-dependent kinase 16	1415956_a_at	-0.993684	-1.99126	7.16201	0.0343236	0.840343
1302	Dapl1	death associated protein-like 1	1453568_at	0.6552	1.57483	5.79925	0.0343396	0.840343
1303	NA	NA	1441150_x_at	1.49214	2.81306	9.9827	0.0343743	0.840343
1304	Tmub2	transmembrane and ubiquitin-like domain containing 2	1452446_a_at	-0.853743	-1.80718	3.82753	0.0343892	0.840343
1305	Phf1	PHD finger protein 1	1416542_at	-0.959625	-1.9448	4.33713	0.0343923	0.840343
1306	NA	NA	1440695_at	0.582569	1.49751	3.81672	0.0344075	0.840343
1307	Gimap7	GTPase, IMAP family member 7	1425084_at	0.63628	1.55432	4.84718	0.0344509	0.840343
1308	Ubqln1	ubiquilin 1	1419385_a_at	-0.91	-1.87905	6.42616	0.0344936	0.840343
1309	NA	NA	1445263_at	1.42071	2.67717	7.99313	0.0345103	0.840343
1310	Fbxl13	F-box and leucine-rich repeat protein 13	1445131_at	0.89217	1.85597	3.40756	0.0345425	0.840343
1311	Farsa	phenylalanyl-tRNA synthetase, alpha subunit	1445003_at	0.619193	1.53602	5.11847	0.0345711	0.840343
1312	Atp6v0b	ATPase, H+ transporting, lysosomal V0 subunit B	1416769_s_at	-1.02661	-2.03723	5.99585	0.034576	0.840343
1313	Ppp2r3a	protein phosphatase 2, regulatory subunit B'', alpha	1444612_at	-1.66459	-3.17023	5.90487	0.0345777	0.840343
1314	Specc1	sperm antigen with calponin homology and coiled-coil domains 1	1428794_at	0.598041	1.51366	5.35635	0.0345956	0.840343
1315	Ttll4	tubulin tyrosine ligase-like family, member 4	1428912_at	0.906442	1.87442	4.6571	0.0346056	0.840343
1316	Tfrc	transferrin receptor	AFFX-TransRecMur/X57349_M_at	-1.13543	-2.19685	5.41012	0.034637	0.840343
1317	1700034O15Rik	RIKEN cDNA 1700034O15 gene	1453254_at	0.808835	1.7518	4.82916	0.0346393	0.840343
1318	Gsdma2	gasdermin A2	1432140_at	0.613932	1.53042	5.24335	0.0346526	0.840343
1319	Aasdhppt	aminoadipate-semialdehyde dehydrogenase-phosphopantetheinyl transferase	1456625_at	-0.758131	-1.6913	2.07133	0.0346577	0.840343
1320	C1ql2	complement component 1, q subcomponent-like 2	1444687_at	1.00793	2.01102	4.41016	0.0346872	0.840343
1321	Rabac1	Rab acceptor 1 (prenylated)	1427773_a_at	-1.03052	-2.04276	7.05985	0.0346985	0.840343
1322	Dynlrb2	dynein light chain roadblock-type 2	1428987_at	0.823953	1.77025	3.11977	0.0347435	0.840343
1323	Muc1	mucin 1, transmembrane	1449199_at	-1.41714	-2.67055	7.97044	0.0347612	0.840343
1324	NA	NA	1445779_at	0.744467	1.67536	2.8502	0.0347804	0.840343
1325	NA	NA	1434878_at	1.10602	2.15252	3.459	0.0347859	0.840343
1326	AU022252	expressed sequence AU022252	1442124_at	0.594262	1.5097	4.761	0.0347958	0.840343
1327	Alg14	asparagine-linked glycosylation 14	1419114_at	-0.562394	-1.47672	5.69779	0.0348364	0.840343
1328	Tnks2	tankyrase, TRF1-interacting ankyrin-related ADP-ribose polymerase 2	1452772_at	-0.910113	-1.87919	6.29071	0.0348435	0.840343
1329	4933404K08Rik	RIKEN cDNA 4933404K08 gene	1431576_at	1.03018	2.04229	4.47353	0.0348521	0.840343
1330	Kirrel3	kin of IRRE like 3 (Drosophila)	1452728_at	0.882326	1.84334	4.31769	0.0348894	0.840343
1331	A130004G07Rik	RIKEN cDNA A130004G07 gene	1440430_at	0.730616	1.65935	3.21865	0.0349	0.840343
1332	Tmx1	thioredoxin-related transmembrane protein 1	1451195_a_at	-0.808102	-1.75091	5.56759	0.034913	0.840343
1333	Trim14	tripartite motif-containing 14	1430796_at	-0.714033	-1.64038	2.66949	0.034966	0.840343
1334	Fam114a2	family with sequence similarity 114, member A2	1451283_at	-0.909559	-1.87847	5.18502	0.035003	0.840343
1335	AI451250	expressed sequence AI451250	1447436_at	0.913154	1.88316	4.47455	0.0350386	0.840343
1336	Kif13b	kinesin family member 13B	1453276_at	-0.763175	-1.69722	3.97684	0.0350538	0.840343
1337	Gins2	GINS complex subunit 2 (Psf2 homolog)	1452881_at	0.91091	1.88023	4.98796	0.0350871	0.840343
1338	Ubash3b	ubiquitin associated and SH3 domain containing, B	1429475_at	0.681711	1.60404	3.86626	0.0350994	0.840343
1339	Zfhx3	zinc finger homeobox 3	1460006_at	-0.563287	-1.47763	4.6751	0.0351518	0.840343
1340	Vmn1r44	vomeronasal 1 receptor 44	1422377_at	1.47727	2.78421	5.79255	0.0351575	0.840343
1341	Stt3a	STT3, subunit of the oligosaccharyltransferase complex, homolog A (S. cerevisiae)	1450841_at	-1.11071	-2.15951	6.53619	0.0351692	0.840343
1342	Hs6st1	heparan sulfate 6-O-sulfotransferase 1	1417293_at	-0.800932	-1.74223	7.12774	0.0351695	0.840343
1343	N4bp2l2	NEDD4 binding protein 2-like 2	1435408_at	-0.560365	-1.47464	1.91421	0.0351806	0.840343
1344	Kcnj1	potassium inwardly-rectifying channel, subfamily J, member 1	1418613_at	0.734781	1.66415	3.39988	0.0352112	0.840343
1345	Wbp2	WW domain binding protein 2	1448121_at	-1.14018	-2.20409	4.66171	0.0352271	0.840343
1346	Olfr140	olfactory receptor 140	1450604_at	0.826027	1.7728	4.05438	0.0352286	0.840343
1347	D030018L15Rik	nuclear receptor coactivator 2 pseudogene	1440732_at	1.07106	2.10098	3.77496	0.035241	0.840343
1348	Prlr	prolactin receptor	1425853_s_at	-0.707938	-1.63347	6.49133	0.0352841	0.840343
1349	NA	NA	1446850_at	1.25786	2.39141	3.73204	0.0353239	0.840343
1350	NA	NA	1459227_at	0.781425	1.71883	3.70568	0.0353284	0.840343
1351	Tsix	X (inactive)-specific transcript, opposite strand	1436936_s_at	-1.90573	-3.74698	8.05378	0.0353315	0.840343
1352	Xist	inactive X specific transcripts	1436936_s_at	-1.90573	-3.74698	8.05378	0.0353315	0.840343
1353	4933416O17Rik	RIKEN cDNA 4933416O17 gene	1430903_at	0.639009	1.55726	3.47849	0.0353971	0.840343
1354	Ppm1a	protein phosphatase 1A, magnesium dependent, alpha isoform	1429501_s_at	-0.85275	-1.80594	5.23838	0.0354128	0.840343
1355	Tcte2	t-complex-associated testis expressed 2	1425009_at	0.916685	1.88777	4.10459	0.0355395	0.840343
1356	Mtr	5-methyltetrahydrofolate-homocysteine methyltransferase	1458532_at	-0.940484	-1.91917	3.95394	0.0355522	0.840343
1357	Mia3	melanoma inhibitory activity 3	1434698_at	-1.3889	-2.61879	5.39754	0.0355581	0.840343
1358	D830039M14Rik	RIKEN cDNA D830039M14 gene	1458022_at	0.597786	1.51339	3.25908	0.0355677	0.840343
1359	Stat5b	signal transducer and activator of transcription 5B	1422102_a_at	-1.19931	-2.2963	4.87305	0.0355948	0.840343
1360	Tmem176a	transmembrane protein 176A	1423909_at	-1.06929	-2.0984	7.45834	0.0355963	0.840343
1361	Gckr	glucokinase regulatory protein	1426059_at	0.760563	1.69415	4.04671	0.0356394	0.840343
1362	Atp6v0a2	ATPase, H+ transporting, lysosomal V0 subunit A2	1424513_at	-0.90249	-1.86929	4.51566	0.035687	0.840343
1363	Mrps17	mitochondrial ribosomal protein S17	1453728_a_at	-1.30497	-2.47079	5.61034	0.0357069	0.840343
1364	NA	NA	1459182_at	0.66902	1.58999	3.96331	0.0357215	0.840343
1365	NA	NA	1438392_at	0.720114	1.64731	4.39586	0.0357373	0.840343
1366	Ssbp3	single-stranded DNA binding protein 3	1425940_a_at	-0.851704	-1.80463	5.92273	0.035752	0.840343
1367	Gm20186	predicted gene, 20186	1452418_at	1.50542	2.83907	8.34308	0.0357622	0.840343
1368	NA	NA	1457986_at	0.813885	1.75794	4.84028	0.0358239	0.840343
1369	Slco1a1	solute carrier organic anion transporter family, member 1a1	1420379_at	0.800242	1.74139	4.96765	0.0358276	0.840343
1370	Entpd7	ectonucleoside triphosphate diphosphohydrolase 7	1435625_at	-0.630822	-1.54845	3.73638	0.0358908	0.840343
1371	Derl1	Der1-like domain family, member 1	1423082_at	-0.707861	-1.63338	5.71751	0.0359084	0.840343
1372	Med13	mediator complex subunit 13	1436904_at	-0.713323	-1.63958	6.18545	0.0359411	0.840343
1373	A930012O16Rik	RIKEN cDNA A930012O16 gene	1439110_at	0.818219	1.76323	3.86454	0.0359603	0.840343
1374	Bclaf1	BCL2-associated transcription factor 1	1430581_at	-1.34586	-2.54182	3.01465	0.0360237	0.840343
1375	Akt3	thymoma viral proto-oncogene 3	1435260_at	0.560804	1.47509	5.28109	0.0360441	0.840343
1376	Nfatc2	nuclear factor of activated T cells, cytoplasmic, calcineurin dependent 2	1425990_a_at	0.827081	1.77409	4.3354	0.0360748	0.840343
1377	Slc43a2	solute carrier family 43, member 2	1434308_at	-1.09646	-2.13829	4.57416	0.036078	0.840343
1378	Hnrnpdl	heterogeneous nuclear ribonucleoprotein D-like	1428225_s_at	-0.627541	-1.54493	5.70249	0.0362318	0.840343
1379	NA	NA	1460582_x_at	1.72525	3.30638	8.85722	0.0363316	0.840343
1380	Cldn9	claudin 9	1439427_at	0.57876	1.49357	2.28499	0.0363456	0.840343
1381	Zbtb16	zinc finger and BTB domain containing 16	1427638_at	-0.69337	-1.61706	5.43891	0.0363468	0.840343
1382	NA	NA	1448046_at	0.577199	1.49195	4.71975	0.0363555	0.840343
1383	Btn1a1	butyrophilin, subfamily 1, member A1	1419175_a_at	-2.01147	-4.03192	9.67274	0.0363789	0.840343
1384	2900018E21Rik	RIKEN cDNA 2900018E21 gene	1433040_at	0.760586	1.69418	3.47512	0.0363894	0.840343
1385	D730002M21Rik	RIKEN cDNA D730002M21 gene	1458422_at	-0.610662	-1.52696	5.65076	0.0363904	0.840343
1386	Dnajb9	DnaJ (Hsp40) homolog, subfamily B, member 9	1417191_at	-2.02155	-4.0602	5.88372	0.0365412	0.840343
1387	Acsl3	acyl-CoA synthetase long-chain family member 3	1452771_s_at	-0.637655	-1.5558	3.6847	0.0365631	0.840343
1388	NA	NA	1438223_at	1.57467	2.97867	8.53437	0.0366113	0.840343
1389	C230021G24Rik	RIKEN cDNA C230021G24 gene	1446218_at	1.14163	2.2063	3.41358	0.0366132	0.840343
1390	NA	NA	1460151_at	1.24689	2.37329	5.20437	0.036627	0.840343
1391	Naaladl2	N-acetylated alpha-linked acidic dipeptidase-like 2	1430934_at	-1.4701	-2.77041	4.77773	0.0366272	0.840343
1392	Rps14	ribosomal protein S14	1436586_x_at	-1.09212	-2.13187	9.2161	0.0366599	0.840343
1393	NA	NA	1442775_at	-0.618827	-1.53563	3.15348	0.0366697	0.840343
1394	Ncoa3	nuclear receptor coactivator 3	1422737_at	-0.748472	-1.68001	5.42141	0.0366825	0.840343
1395	Mrpl50	mitochondrial ribosomal protein L50	1424164_at	-0.931819	-1.90768	5.73086	0.0366961	0.840343
1396	AW495222	expressed sequence AW495222	1444259_at	0.751129	1.68311	3.60312	0.036708	0.840343
1397	Cdca7	cell division cycle associated 7	1445681_at	0.75638	1.68925	3.57528	0.036728	0.840343
1398	2310005A03Rik	RIKEN cDNA 2310005A03 gene	1432093_at	1.36784	2.58084	4.37048	0.0367334	0.840343
1399	9030624G23Rik	RIKEN cDNA 9030624G23 gene	1431250_at	1.22302	2.33435	6.96954	0.0367575	0.840343
1400	Asap2	ArfGAP with SH3 domain, ankyrin repeat and PH domain 2	1431250_at	1.22302	2.33435	6.96954	0.0367575	0.840343
1401	Gm5784	predicted gene 5784	1431250_at	1.22302	2.33435	6.96954	0.0367575	0.840343
1402	Cldn8	claudin 8	1449091_at	-2.50607	-5.68069	5.99369	0.0367839	0.840343
1403	Smr2	submaxillary gland androgen regulated protein 2	1421782_a_at	0.96893	1.95739	3.62877	0.0368244	0.840343
1404	Acss1	acyl-CoA synthetase short-chain family member 1	1416617_at	-0.777245	-1.71386	4.74219	0.0368306	0.840343
1405	Cmtr2	cap methyltransferase 2	1451273_x_at	0.772767	1.70854	3.70451	0.0368352	0.840343
1406	Msx2	msh homeobox 2	1449559_at	0.75322	1.68555	5.15007	0.0368539	0.840343
1407	Fyttd1	forty-two-three domain containing 1	1451324_s_at	-1.49265	-2.81405	4.76957	0.0368613	0.840343
1408	NA	NA	1440895_at	0.660099	1.58019	2.81199	0.0368991	0.840343
1409	1700045I11Rik	RIKEN cDNA 1700045I11 gene	1432557_at	0.841338	1.79171	5.12551	0.0369918	0.840343
1410	Slc1a4	solute carrier family 1 (glutamate/neutral amino acid transporter), member 4	1456003_a_at	-0.865189	-1.82158	7.04458	0.0370206	0.840343
1411	Ddit4l	DNA-damage-inducible transcript 4-like	1444139_at	0.54474	1.45876	3.46276	0.0370265	0.840343
1412	Rprd2	regulation of nuclear pre-mRNA domain containing 2	1455253_at	-0.67582	-1.5975	5.41435	0.0370474	0.840343
1413	Cit	citron	1426028_a_at	0.713931	1.64027	4.08517	0.0370787	0.840343
1414	NA	NA	1457577_at	0.856216	1.81028	4.78695	0.0371102	0.840343
1415	Mettl7a1	methyltransferase like 7A1	1421185_at	1.08543	2.12201	5.67522	0.037117	0.840343
1416	Vps13c	vacuolar protein sorting 13C (yeast)	1456535_at	0.684994	1.6077	3.59241	0.0371259	0.840343
1417	Tm4sf1	transmembrane 4 superfamily member 1	1448069_at	0.664869	1.58542	3.48355	0.0371735	0.840343
1418	Taar1	trace amine-associated receptor 1	1422355_at	0.808943	1.75193	3.02453	0.0372045	0.840343
1419	C030046E11Rik	RIKEN cDNA C030046E11 gene	1431023_at	-1.70078	-3.25077	4.10275	0.0372402	0.840343
1420	Vnn1	vanin 1	1418486_at	0.761004	1.69467	2.55096	0.0372765	0.840343
1421	BC040756	cDNA sequence BC040756	1447243_at	1.20322	2.30252	6.05762	0.0372967	0.840343
1422	Map2k4	mitogen-activated protein kinase kinase 4	1426233_at	-0.829067	-1.77654	5.89722	0.0373137	0.840343
1423	Apaf1	apoptotic peptidase activating factor 1	1450223_at	0.695138	1.61904	2.9263	0.0373326	0.840343
1424	Syt2	synaptotagmin II	1420418_at	0.784932	1.72301	2.87954	0.0374438	0.840343
1425	Gm21540	predicted gene, 21540	1431036_a_at	-1.19742	-2.2933	4.76733	0.0374988	0.840343
1426	Tmed2	transmembrane emp24 domain trafficking protein 2	1431036_a_at	-1.19742	-2.2933	4.76733	0.0374988	0.840343
1427	Txndc11	thioredoxin domain containing 11	1453763_at	-0.669378	-1.59039	3.4801	0.0375038	0.840343
1428	C78115	expressed sequence C78115	1446134_at	0.655679	1.57536	3.24147	0.0376184	0.840343
1429	Rbbp8	retinoblastoma binding protein 8	1446097_at	0.584136	1.49914	3.35582	0.0376297	0.840343
1430	Pofut1	protein O-fucosyltransferase 1	1443881_at	0.988331	1.98389	4.7537	0.0376456	0.840343
1431	Slc44a1	solute carrier family 44, member 1	1433645_at	-1.24241	-2.36594	6.56224	0.0376523	0.840343
1432	Dnm3	dynamin 3	1436624_at	0.593671	1.50908	4.55351	0.0376598	0.840343
1433	NA	NA	1458272_at	0.926635	1.90084	3.56339	0.0376775	0.840343
1434	AA388235	expressed sequence AA388235	1441497_at	0.589785	1.50502	4.45829	0.0377069	0.840343
1435	Mfsd6	major facilitator superfamily domain containing 6	1419124_at	-1.03821	-2.05367	4.17113	0.0377302	0.840343
1436	Jup	junction plakoglobin	1426873_s_at	-0.761668	-1.69545	5.61865	0.0377592	0.840343
1437	Nktr	natural killer tumor recognition sequence	1423248_at	-0.914187	-1.88451	6.57854	0.0377951	0.840343
1438	Fn3krp	fructosamine 3 kinase related protein	1443050_at	-0.605184	-1.52117	2.87294	0.0378369	0.840343
1439	Gpr116	G protein-coupled receptor 116	1440830_at	-1.27481	-2.41966	6.36137	0.0378691	0.840343
1440	Dpp7	dipeptidylpeptidase 7	1436480_at	0.992552	1.9897	4.79023	0.0378853	0.840343
1441	2610015P09Rik	RIKEN cDNA 2610015P09 gene	1427497_at	0.674355	1.59588	4.96684	0.0379046	0.840343
1442	Card10	caspase recruitment domain family, member 10	1449491_at	0.604551	1.52051	5.22616	0.0379303	0.840343
1443	Lamc1	laminin, gamma 1	1423885_at	-1.05037	-2.07106	6.03329	0.0379456	0.840343
1444	4933429K18Rik	RIKEN cDNA 4933429K18 gene	1431626_at	0.784601	1.72262	4.42635	0.037948	0.840343
1445	Fkbp8	FK506 binding protein 8	1416113_at	-0.907138	-1.87532	6.32123	0.0379532	0.840343
1446	St8sia2	ST8 alpha-N-acetyl-neuraminide alpha-2,8-sialyltransferase 2	1420377_at	0.737418	1.66719	2.78952	0.0379738	0.840343
1447	Apol7a	apolipoprotein L 7a	1429272_a_at	0.720955	1.64827	6.41369	0.0379837	0.840343
1448	Apol7c	apolipoprotein L 7c	1429272_a_at	0.720955	1.64827	6.41369	0.0379837	0.840343
1449	Gm8221	apolipoprotein L 7c pseudogene	1429272_a_at	0.720955	1.64827	6.41369	0.0379837	0.840343
1450	Glt28d2	glycosyltransferase 28 domain containing 2	1455455_at	-0.794993	-1.73507	4.93571	0.0380037	0.840343
1451	C79246	expressed sequence C79246	1445047_at	1.80086	3.48428	5.88532	0.038006	0.840343
1452	NA	NA	1419779_at	0.743012	1.67367	2.46513	0.0380423	0.840343
1453	NA	NA	1458294_at	0.71837	1.64532	3.24895	0.0380575	0.840343
1454	Adk	adenosine kinase	1416319_at	-0.949239	-1.93085	4.98256	0.0380814	0.840343
1455	Sfi1	Sfi1 homolog, spindle assembly associated (yeast)	1440144_x_at	1.57175	2.97265	8.32959	0.0380848	0.840343
1456	Dcaf11	DDB1 and CUL4 associated factor 11	1460189_at	-0.878106	-1.83796	3.28538	0.0381825	0.840343
1457	Sp110	Sp110 nuclear body protein	1456493_at	1.76715	3.4038	7.21053	0.0381869	0.840343
1458	Tanc1	tetratricopeptide repeat, ankyrin repeat and coiled-coil containing 1	1452714_at	-0.71127	-1.63724	5.84567	0.0382401	0.840343
1459	Sema4d	sema domain, immunoglobulin domain (Ig), transmembrane domain (TM) and short cytoplasmic domain, (semaphorin) 4D	1420823_at	-0.847491	-1.79937	5.66537	0.0382559	0.840343
1460	Lgr4	leucine-rich repeat-containing G protein-coupled receptor 4	1453765_at	-1.39307	-2.62638	5.62314	0.0382795	0.840343
1461	Tob1	transducer of ErbB-2.1	1440844_at	-0.828279	-1.77557	3.99084	0.0382936	0.840343
1462	NA	NA	1458965_at	0.793602	1.7334	4.11982	0.0383524	0.840343
1463	Cdh2	cadherin 2	1449244_at	0.854976	1.80873	3.99052	0.0383718	0.840343
1464	Krtap10-4	keratin associated protein 10-4	1431165_at	0.76684	1.70154	5.25591	0.0384534	0.840343
1465	Abhd17c	abhydrolase domain containing 17C	1423519_at	-2.14104	-4.41081	5.92464	0.0384707	0.840343
1466	Nr1d2	nuclear receptor subfamily 1, group D, member 2	1416959_at	-1.03628	-2.05093	6.84974	0.0384826	0.840343
1467	Slc7a3	solute carrier family 7 (cationic amino acid transporter, y+ system), member 3	1417022_at	0.732455	1.66146	3.59136	0.0385109	0.840343
1468	Mapkap1	mitogen-activated protein kinase associated protein 1	1417284_at	-0.682906	-1.60537	5.48826	0.0385153	0.840343
1469	Mpp6	membrane protein, palmitoylated 6 (MAGUK p55 subfamily member 6)	1449348_at	-0.972731	-1.96255	5.48631	0.0385162	0.840343
1470	NA	NA	1459699_at	0.620999	1.53794	3.06341	0.0385414	0.840343
1471	Phka2	phosphorylase kinase alpha 2	1437941_at	-0.581961	-1.49688	4.27367	0.0385753	0.840343
1472	NA	NA	1445394_at	1.20686	2.30834	6.26035	0.0385919	0.840343
1473	C030046E11Rik	RIKEN cDNA C030046E11 gene	1443966_at	-1.02052	-2.02865	5.2709	0.0386221	0.840343
1474	Cd55	CD55 antigen	1443906_at	-0.636517	-1.55457	2.99396	0.0386553	0.840343
1475	Ints4	integrator complex subunit 4	1423806_at	-0.957344	-1.94173	6.11276	0.0386933	0.840343
1476	Pdk2	pyruvate dehydrogenase kinase, isoenzyme 2	1448825_at	-1.47617	-2.7821	5.83186	0.0387259	0.840343
1477	Dusp7	dual specificity phosphatase 7	1452097_a_at	-0.92895	-1.90389	6.71053	0.0387484	0.840343
1478	Rfesd	Rieske (Fe-S) domain containing	1434826_at	-1.06326	-2.08965	4.51375	0.0387849	0.840343
1479	Spic	Spi-C transcription factor (Spi-1/PU.1 related)	1449134_s_at	0.797622	1.73823	2.87654	0.0388008	0.840343
1480	Tead3	TEA domain family member 3	1420593_a_at	-0.9152	-1.88583	5.28547	0.0388101	0.840343
1481	Zmiz1	zinc finger, MIZ-type containing 1	1444505_at	-1.13416	-2.1949	6.46041	0.0388115	0.840343
1482	Trmt6	tRNA methyltransferase 6	1428754_at	0.701276	1.62594	4.50967	0.0388152	0.840343
1483	Zcchc5	zinc finger, CCHC domain containing 5	1437355_at	1.3478	2.54524	4.48795	0.0388292	0.840343
1484	Sae1	SUMO1 activating enzyme subunit 1	1430021_a_at	0.686875	1.60979	6.40143	0.0388507	0.840343
1485	Dlat	dihydrolipoamide S-acetyltransferase (E2 component of pyruvate dehydrogenase complex)	1426265_x_at	-1.44696	-2.72633	5.68822	0.0388761	0.840343
1486	4930429D17Rik	RIKEN cDNA 4930429D17 gene	1431990_at	0.965548	1.95281	4.88298	0.0388801	0.840343
1487	Mrap2	melanocortin 2 receptor accessory protein 2	1436274_at	0.962587	1.9488	3.28401	0.0389024	0.840343
1488	NA	NA	1460084_at	1.19899	2.29578	7.37074	0.0389938	0.840343
1489	Dnajb12	DnaJ (Hsp40) homolog, subfamily B, member 12	1435886_at	-0.824621	-1.77107	5.42407	0.0390892	0.840343
1490	Rmnd1	required for meiotic nuclear division 1 homolog (S. cerevisiae)	1440281_at	0.766232	1.70082	3.67813	0.0391054	0.840343
1491	Ntn1	netrin 1	1422987_at	0.606408	1.52246	5.30196	0.0391251	0.840343
1492	4933403J19Rik	RIKEN cDNA 4933403J19 gene	1432747_at	0.958159	1.94283	3.37287	0.0391425	0.840343
1493	Bsg	basigin	1456616_a_at	-1.0566	-2.08003	7.58542	0.0391695	0.840343
1494	Gosr1	golgi SNAP receptor complex member 1	1416215_at	-1.07028	-2.09983	4.93936	0.0392747	0.840343
1495	Tab2	TGF-beta activated kinase 1/MAP3K7 binding protein 2	1451003_at	-0.839407	-1.78931	6.38189	0.0392993	0.840343
1496	Krt7	keratin 7	1423952_a_at	0.985371	1.97982	5.95823	0.0393041	0.840343
1497	Cpne9	copine family member IX	1454653_at	0.751543	1.68359	3.20698	0.0393781	0.840343
1498	Xlr5a	X-linked lymphocyte-regulated 5A	1443483_at	1.25361	2.38437	4.89386	0.0393907	0.840343
1499	Xlr5b	X-linked lymphocyte-regulated 5B	1443483_at	1.25361	2.38437	4.89386	0.0393907	0.840343
1500	Xlr5c	X-linked lymphocyte-regulated 5C	1443483_at	1.25361	2.38437	4.89386	0.0393907	0.840343
1501	Env	uncharacterized LOC641050	1452565_x_at	-1.74881	-3.36081	6.96378	0.0393931	0.840343
1502	Plxna4	plexin A4	1457840_at	0.858922	1.81368	3.28373	0.0394134	0.840343
1503	Hbb-b1	hemoglobin, beta adult major chain	1417184_s_at	-0.945237	-1.92551	8.17903	0.0394511	0.840343
1504	Hbb-b2	hemoglobin, beta adult minor chain	1417184_s_at	-0.945237	-1.92551	8.17903	0.0394511	0.840343
1505	Hbb-bs	hemoglobin, beta adult s chain	1417184_s_at	-0.945237	-1.92551	8.17903	0.0394511	0.840343
1506	Hbb-bt	hemoglobin, beta adult t chain	1417184_s_at	-0.945237	-1.92551	8.17903	0.0394511	0.840343
1507	NA	NA	1433021_at	0.783958	1.72185	4.15302	0.039465	0.840343
1508	Tgfb2	transforming growth factor, beta 2	1438303_at	0.893705	1.85794	4.00824	0.0395431	0.840343
1509	B930053N05Rik	RIKEN cDNA B930053N05 gene	1439580_at	0.635386	1.55335	3.22114	0.0395539	0.840343
1510	Drp2	dystrophin related protein 2	1440452_at	0.723761	1.65148	4.32449	0.0396233	0.840343
1511	Fzd1	frizzled homolog 1 (Drosophila)	1437284_at	0.745514	1.67657	5.65503	0.0396334	0.840343
1512	Zbtb20	zinc finger and BTB domain containing 20	1422064_a_at	-1.07025	-2.0998	4.8491	0.0396411	0.840343
1513	4933411E02Rik	RIKEN cDNA 4933411E02 gene	1432370_at	0.729687	1.65828	3.92912	0.0396925	0.840343
1514	NA	NA	1446653_at	0.687506	1.6105	3.19035	0.0397283	0.840343
1515	Osbpl3	oxysterol binding protein-like 3	1428484_at	1.06339	2.08983	5.32558	0.0397318	0.840343
1516	Ccl27a	chemokine (C-C motif) ligand 27A	1447938_at	1.55385	2.93599	6.70126	0.0397399	0.840343
1517	Gm10590	predicted gene 10590	1447938_at	1.55385	2.93599	6.70126	0.0397399	0.840343
1518	Gm2192	predicted gene 2192	1447938_at	1.55385	2.93599	6.70126	0.0397399	0.840343
1519	NA	NA	1420104_at	0.634827	1.55275	5.40212	0.0397751	0.840343
1520	Cep170	centrosomal protein 170	1437154_at	-0.959302	-1.94437	3.1975	0.0398255	0.840343
1521	NA	NA	1436154_at	0.760567	1.69416	3.63145	0.0398271	0.840343
1522	BC002163	NADH dehydrogenase Fe-S protein 5 pseudogene	1416495_s_at	-1.11323	-2.1633	6.20869	0.0398438	0.840343
1523	Ndufs5	NADH dehydrogenase (ubiquinone) Fe-S protein 5	1416495_s_at	-1.11323	-2.1633	6.20869	0.0398438	0.840343
1524	Glb1	galactosidase, beta 1	1416205_at	-0.578663	-1.49346	4.64267	0.0398633	0.840343
1525	AI597468	expressed sequence AI597468	1433897_at	-1.18519	-2.27393	3.98673	0.0398976	0.840343
1526	Tmem56	transmembrane protein 56	1439353_x_at	-1.81516	-3.51898	2.38491	0.0399001	0.840343
1527	Skp1a	S-phase kinase-associated protein 1A	1423148_at	-0.876913	-1.83644	8.3155	0.0399656	0.840343
1528	NA	NA	1442418_at	-1.28557	-2.43778	4.19373	0.0400116	0.840343
1529	Ctcf	CCCTC-binding factor	1418330_at	-0.999838	-1.99978	5.47681	0.040014	0.840343
1530	NA	NA	1457399_at	0.743344	1.67405	2.89118	0.0400527	0.840343
1531	Tsc22d1	TSC22 domain family, member 1	1433899_x_at	-0.864389	-1.82057	6.94298	0.0400527	0.840343
1532	Prkaa2	protein kinase, AMP-activated, alpha 2 catalytic subunit	1429464_at	-1.84522	-3.59307	4.62035	0.0400655	0.840343
1533	Hnrnpl	heterogeneous nuclear ribonucleoprotein L	1445594_at	-0.586694	-1.5018	2.99403	0.0400695	0.840343
1534	Kif11	kinesin family member 11	1452314_at	0.540134	1.45411	3.7631	0.0400994	0.840343
1535	D7Ertd59e	DNA segment, Chr 7, ERATO Doi 59, expressed	1457905_at	0.94162	1.92068	4.11483	0.040129	0.840343
1536	Tnfaip2	tumor necrosis factor, alpha-induced protein 2	1416273_at	0.88357	1.84493	4.8071	0.0401332	0.840343
1537	Mettl7a1	methyltransferase like 7A1	1434150_a_at	-1.19883	-2.29553	3.80362	0.0401391	0.840343
1538	Mettl7a2	methyltransferase like 7A2	1434150_a_at	-1.19883	-2.29553	3.80362	0.0401391	0.840343
1539	4931408D14Rik	RIKEN cDNA 4931408D14 gene	1431806_at	0.858885	1.81364	3.9551	0.0401443	0.840343
1540	Acot6	acyl-CoA thioesterase 6	1428803_at	-0.721605	-1.64902	4.70738	0.040164	0.840343
1541	Dcaf17	DDB1 and CUL4 associated factor 17	1433831_at	-0.928831	-1.90373	3.65168	0.0401819	0.840343
1542	Glyr1	glyoxylate reductase 1 homolog (Arabidopsis)	1451994_s_at	-0.75152	-1.68357	5.93111	0.0401894	0.840343
1543	NA	NA	1439920_at	1.3368	2.5259	6.4042	0.0402173	0.840343
1544	Slc30a7	solute carrier family 30 (zinc transporter), member 7	1450697_at	-0.658027	-1.57792	6.00202	0.0402308	0.840343
1545	NA	NA	1447561_at	0.761689	1.69547	4.08499	0.0402328	0.840343
1546	Scpep1	serine carboxypeptidase 1	1426555_at	-1.76821	-3.40631	6.38475	0.0402391	0.840343
1547	Gm4024	predicted pseudogene 4024	1424708_at	-0.947627	-1.9287	7.58227	0.0402444	0.840343
1548	Tmed10	transmembrane emp24-like trafficking protein 10 (yeast)	1424708_at	-0.947627	-1.9287	7.58227	0.0402444	0.840343
1549	NA	NA	1445981_at	0.844396	1.79551	4.22847	0.0402653	0.840343
1550	Casp12	caspase 12	1449297_at	-1.23389	-2.352	5.07912	0.0403877	0.840343
1551	Trp53bp2	transformation related protein 53 binding protein 2	1433938_at	-0.648872	-1.56794	5.52942	0.0404086	0.840343
1552	Tgoln1	trans-golgi network protein	1423308_at	-1.04972	-2.07012	7.29963	0.0404292	0.840343
1553	Tgoln2	trans-golgi network protein 2	1423308_at	-1.04972	-2.07012	7.29963	0.0404292	0.840343
1554	A330033J07Rik	RIKEN cDNA A330033J07 gene	1458799_at	0.787872	1.72653	2.43301	0.0404629	0.840343
1555	8430408G22Rik	RIKEN cDNA 8430408G22 gene	1433836_a_at	-1.08114	-2.1157	5.16875	0.0404686	0.840343
1556	Mia3	melanoma inhibitory activity 3	1455066_s_at	-1.11592	-2.16733	5.83774	0.0404912	0.840343
1557	Zfp521	zinc finger protein 521	1439909_at	0.827571	1.77469	4.39413	0.0404996	0.840343
1558	Dcaf12	DDB1 and CUL4 associated factor 12	1429392_at	-0.707392	-1.63285	5.82582	0.0405036	0.840343
1559	E130218I03Rik	RIKEN cDNA E130218I03 gene	1435318_at	0.786367	1.72473	2.70339	0.040515	0.840343
1560	Mocs1	molybdenum cofactor synthesis 1	1425004_s_at	-2.56629	-5.92283	6.42315	0.040523	0.840343
1561	Naca	nascent polypeptide-associated complex alpha polypeptide	1416669_s_at	-1.09106	-2.1303	9.12333	0.0405387	0.840343
1562	Efna1	ephrin A1	1416895_at	-0.774549	-1.71066	4.03268	0.0405606	0.840343
1563	Trpv1	transient receptor potential cation channel, subfamily V, member 1	1443392_at	0.660315	1.58043	3.00438	0.0405774	0.840343
1564	Dab2	disabled 2, mitogen-responsive phosphoprotein	1429693_at	-0.815539	-1.75996	5.77758	0.0406229	0.840343
1565	Fam110a	family with sequence similarity 110, member A	1453768_a_at	-0.79749	-1.73807	4.2406	0.040704	0.840343
1566	2810410L24Rik	RIKEN cDNA 2810410L24 gene	1429510_at	-0.716187	-1.64283	3.72576	0.0407067	0.840343
1567	Slc27a5	solute carrier family 27 (fatty acid transporter), member 5	1449112_at	0.877243	1.83686	3.11915	0.0407102	0.840343
1568	Bcl7c	B cell CLL/lymphoma 7C	1446516_at	0.606965	1.52305	3.47129	0.04072	0.840343
1569	Agps	alkylglycerone phosphate synthase	1443797_at	-2.11265	-4.32486	4.57137	0.0407404	0.840343
1570	4933421A08Rik	RIKEN cDNA 4933421A08 gene	1431986_at	0.892383	1.85624	3.82002	0.0407607	0.840343
1571	AU022245	expressed sequence AU022245	1446858_at	-0.634939	-1.55287	2.78065	0.0407643	0.840343
1572	Fbxo28	F-box protein 28	1437348_at	-1.05226	-2.07377	4.71326	0.0408091	0.840343
1573	Hspa8	heat shock protein 8	1431182_at	-0.726885	-1.65506	7.96533	0.040813	0.840343
1574	Prkag2os1	protein kinase, AMP-activated, gamma 2 non-catalytic subunit, opposite strand 1	1432407_at	0.649393	1.56851	3.42198	0.0408159	0.840343
1575	1700051A21Rik	RIKEN cDNA 1700051A21 gene	1440520_a_at	1.07487	2.10653	4.52814	0.040853	0.840343
1576	NA	NA	1441614_at	0.775194	1.71142	3.73356	0.040871	0.840343
1577	Pafah1b2	platelet-activating factor acetylhydrolase, isoform 1b, subunit 2	1422793_at	-1.2783	-2.42553	6.10942	0.0409274	0.840343
1578	Arhgef1	Rho guanine nucleotide exchange factor (GEF) 1	1421164_a_at	-0.902749	-1.86963	5.18977	0.0409374	0.840343
1579	Sgce	sarcoglycan, epsilon	1420688_a_at	0.629145	1.54665	5.41213	0.0409754	0.840343
1580	4933401L05Rik	RIKEN cDNA 4933401L05 gene	1432127_at	0.876245	1.83559	3.65999	0.0409816	0.840343
1581	Olfr49	olfactory receptor 49	1422370_at	0.643154	1.56174	2.96327	0.0409906	0.840343
1582	Gm10229	predicted gene 10229	1425872_at	0.606295	1.52234	2.96622	0.0410042	0.840343
1583	Sned1	sushi, nidogen and EGF-like domains 1	1435603_at	0.782269	1.71983	4.99066	0.0410156	0.840343
1584	Rps9	ribosomal protein S9	1433689_s_at	-0.838666	-1.7884	8.0061	0.0410515	0.840343
1585	Dctn4	dynactin 4	1450030_at	-0.817812	-1.76273	6.03225	0.0411234	0.840343
1586	Scgb1b27	secretoglobin, family 1B, member 27	1424063_at	0.898963	1.86473	5.96865	0.041133	0.840343
1587	Upk3b	uroplakin 3B	1454881_s_at	0.810191	1.75344	3.25203	0.0411527	0.840343
1588	NA	NA	1457382_at	0.664821	1.58537	3.3477	0.0411541	0.840343
1589	Mefv	Mediterranean fever	1460283_at	0.888273	1.85096	3.57749	0.0411732	0.840343
1590	D930015E06Rik	RIKEN cDNA D930015E06 gene	1440625_at	-0.575481	-1.49017	4.85481	0.0412092	0.840343
1591	Thrsp	thyroid hormone responsive	1422973_a_at	-0.920544	-1.89283	7.8075	0.0412111	0.840343
1592	Abhd14b	abhydrolase domain containing 14b	1451326_at	-0.841616	-1.79206	5.48631	0.0412484	0.840343
1593	Zranb1	zinc finger, RAN-binding domain containing 1	1436228_at	-0.742653	-1.67325	3.99765	0.0412555	0.840343
1594	6720468P15Rik	RIKEN cDNA 6720468P15 gene	1429743_at	0.979593	1.97191	3.7513	0.0412578	0.840343
1595	Il15ra	interleukin 15 receptor, alpha chain	1422397_a_at	-0.617859	-1.5346	6.42365	0.0412698	0.840343
1596	Cpsf2	cleavage and polyadenylation specific factor 2	1420937_at	-0.621734	-1.53872	4.61942	0.0413037	0.840343
1597	Scand1	SCAN domain-containing 1	1448868_at	-1.45567	-2.74285	5.2618	0.0413075	0.840343
1598	NA	NA	1447302_at	0.765799	1.70031	5.67901	0.0413164	0.840343
1599	NA	NA	1459384_at	0.756641	1.68955	3.01652	0.0413216	0.840343
1600	Clca2	chloride channel calcium activated 2	1437578_at	-2.98383	-7.91086	7.46494	0.0413398	0.840343
1601	Slfn1	schlafen 1	1418612_at	0.637623	1.55576	3.61703	0.0413866	0.840343
1602	Scgb3a1	secretoglobin, family 3A, member 1	1419699_at	0.614862	1.53141	4.6301	0.0414008	0.840343
1603	Agps	alkylglycerone phosphate synthase	1434919_at	-1.36733	-2.57993	4.87125	0.0414354	0.840343
1604	D930009K15Rik	RIKEN cDNA D930009K15 gene	1435348_at	-0.740442	-1.67069	5.0845	0.0414439	0.840343
1605	Fam71e1	family with sequence similarity 71, member E1	1432443_at	-0.693612	-1.61733	4.47507	0.0414605	0.840343
1606	Zc3h14	zinc finger CCCH type containing 14	1426999_at	-1.15788	-2.2313	4.59473	0.0414798	0.840343
1607	Slc1a4	solute carrier family 1 (glutamate/neutral amino acid transporter), member 4	1423550_at	-0.875674	-1.83487	5.78914	0.0415098	0.840343
1608	C78339	expressed sequence C78339	1433476_at	-1.07413	-2.10545	6.98766	0.0415115	0.840343
1609	Mpdz	multiple PDZ domain protein	1418663_at	0.99667	1.99539	3.38033	0.0415578	0.840343
1610	Nus1	nuclear undecaprenyl pyrophosphate synthase 1 homolog (S. cerevisiae)	1419915_at	-0.617803	-1.53454	4.66357	0.0415627	0.840343
1611	Tmed5	transmembrane emp24 protein transport domain containing 5	1424573_at	-1.6864	-3.21853	3.67562	0.0415653	0.840343
1612	Nfil3	nuclear factor, interleukin 3, regulated	1418932_at	-0.602212	-1.51804	4.74938	0.041572	0.840343
1613	NA	NA	1444805_at	0.99226	1.9893	5.07698	0.0415734	0.840343
1614	Cep350	centrosomal protein 350	1455072_at	-0.885753	-1.84773	5.26337	0.0416359	0.840343
1615	A530040E14Rik	RIKEN cDNA A530040E14 gene	1456635_at	1.0926	2.13258	6.7211	0.0416449	0.840343
1616	C130026I21Rik	RIKEN cDNA C130026I21 gene	1456635_at	1.0926	2.13258	6.7211	0.0416449	0.840343
1617	Rgs5	regulator of G-protein signaling 5	1420941_at	-0.836007	-1.7851	6.56116	0.0416587	0.840343
1618	Gm10044	predicted gene 10044	1431343_at	0.916724	1.88782	5.12103	0.0416656	0.840343
1619	Nfe2l1	nuclear factor, erythroid derived 2,-like 1	1416331_a_at	-0.683364	-1.60588	6.20037	0.0416753	0.840343
1620	Trim2	tripartite motif-containing 2	1417028_a_at	-0.837378	-1.7868	5.03834	0.0416902	0.840343
1621	Gm10094	predicted gene 10094	1449480_at	0.711358	1.63734	3.28046	0.0416952	0.840343
1622	Sap18	Sin3-associated polypeptide 18	1449480_at	0.711358	1.63734	3.28046	0.0416952	0.840343
1623	Spata5l1	spermatogenesis associated 5-like 1	1455863_at	-0.954574	-1.93801	3.31349	0.041741	0.840343
1624	C78200	expressed sequence C78200	1446752_at	1.36387	2.57375	5.38378	0.0417539	0.840343
1625	NA	NA	1435819_at	-0.80212	-1.74366	5.95538	0.0417539	0.840343
1626	E130112B07Rik	RIKEN cDNA E130112B07 gene	1432766_at	0.715161	1.64167	2.97603	0.0417748	0.840343
1627	Srd5a1	steroid 5 alpha-reductase 1	1438699_at	0.666787	1.58753	3.89262	0.0418123	0.840343
1628	Nbeal1	neurobeachin like 1	1441444_at	-0.721237	-1.64859	3.25459	0.0418409	0.840343
1629	Ifitm5	interferon induced transmembrane protein 5	1440216_at	0.893643	1.85786	4.07216	0.0418433	0.840343
1630	Ncoa2	nuclear receptor coactivator 2	1446827_at	-0.609505	-1.52574	4.90149	0.0418862	0.840343
1631	Crybg3	beta-gamma crystallin domain containing 3	1434410_at	-0.627751	-1.54515	6.10894	0.0419168	0.840343
1632	Gm14446	predicted gene 14446	1435529_at	0.675522	1.59717	5.65853	0.04192	0.840343
1633	5830474E16Rik	RIKEN cDNA 5830474E16 gene	1454482_at	0.81843	1.76349	4.77326	0.0419202	0.840343
1634	Gprc5c	G protein-coupled receptor, family C, group 5, member C	1424450_at	-0.640412	-1.55877	4.35572	0.0419297	0.840343
1635	Ndufc2	NADH dehydrogenase (ubiquinone) 1, subcomplex unknown, 2	1460506_s_at	-0.885474	-1.84737	7.45466	0.0420201	0.840343
1636	NA	NA	1442420_at	1.8292	3.5534	9.13052	0.0420413	0.840343
1637	Try4	trypsin 4	1415954_at	0.83565	1.78466	3.46982	0.0420884	0.840343
1638	Try5	trypsin 5	1415954_at	0.83565	1.78466	3.46982	0.0420884	0.840343
1639	Sspo	SCO-spondin	1457887_at	0.751798	1.68389	5.28337	0.0421137	0.840343
1640	Crxos	cone-rod homeobox, opposite strand	1439973_at	0.840275	1.79039	4.76032	0.0421317	0.840343
1641	Ccdc83	coiled-coil domain containing 83	1453923_at	0.668381	1.58929	2.85834	0.0421318	0.840343
1642	Mpp1	membrane protein, palmitoylated	1450919_at	-0.928553	-1.90337	6.21699	0.0421545	0.840343
1643	AU040320	expressed sequence AU040320	1426699_at	-0.608683	-1.52487	6.82343	0.0421565	0.840343
1644	Zfp770	zinc finger protein 770	1437305_at	-0.708813	-1.63446	3.25762	0.0421676	0.840343
1645	Ptp4a2	protein tyrosine phosphatase 4a2	1460707_at	-0.700137	-1.62466	6.95351	0.0421711	0.840343
1646	NA	NA	1440996_at	0.605546	1.52155	3.56275	0.0421942	0.840343
1647	4933406F09Rik	RIKEN cDNA 4933406F09 gene	1432903_at	1.43113	2.69658	6.00462	0.0422096	0.840343
1648	Clu	clusterin	1454849_x_at	-1.14513	-2.21166	10.1235	0.042243	0.840343
1649	Syt10	synaptotagmin X	1450347_at	0.841984	1.79251	3.1935	0.0422522	0.840343
1650	Cpeb2	cytoplasmic polyadenylation element binding protein 2	1443017_at	-1.12407	-2.17961	3.72223	0.0422771	0.840343
1651	Ces1g	carboxylesterase 1G	1449486_at	0.644936	1.56367	4.02552	0.0423151	0.840343
1652	Fez1	fasciculation and elongation protein zeta 1 (zygin I)	1454674_at	0.91561	1.88637	3.14112	0.0423588	0.840343
1653	Izumo3	IZUMO family member 3	1429807_at	0.705177	1.63035	2.99012	0.0423702	0.840343
1654	NA	NA	1445986_at	0.743718	1.67449	2.93175	0.0423976	0.840343
1655	Gas6	growth arrest specific 6	1459585_at	0.603243	1.51913	3.86181	0.0424064	0.840343
1656	Znhit1	zinc finger, HIT domain containing 1	1425531_at	-1.23023	-2.34604	5.78546	0.0424252	0.840343
1657	Hamp	hepcidin antimicrobial peptide	1419197_x_at	0.755134	1.68779	3.72001	0.0424306	0.840343
1658	Gsdmcl1	gasdermin C-like 1	1432257_at	1.11581	2.16716	3.91075	0.0424639	0.840343
1659	Mon1b	MON1 homolog b (yeast)	1428711_at	-0.542759	-1.45676	3.21526	0.0425	0.840343
1660	Pik3ap1	phosphoinositide-3-kinase adaptor protein 1	1421285_at	0.71634	1.64301	5.33912	0.0425041	0.840343
1661	B230118H07Rik	RIKEN cDNA B230118H07 gene	1443236_at	0.818786	1.76392	4.66492	0.0425363	0.840343
1662	NA	NA	1434615_x_at	1.27646	2.42244	8.52564	0.0425518	0.840343
1663	Gm14204	predicted gene 14204	1441203_at	0.926336	1.90044	4.01675	0.0425766	0.840343
1664	Csmd2	CUB and Sushi multiple domains 2	1457148_at	0.61117	1.5275	4.8655	0.0425954	0.840343
1665	Map3k12	mitogen-activated protein kinase kinase kinase 12	1458198_at	0.579701	1.49454	3.31057	0.0426002	0.840343
1666	Ypel5	yippee-like 5 (Drosophila)	1451196_at	-0.958607	-1.94343	7.18027	0.0426263	0.840343
1667	Tsc22d1	TSC22 domain family, member 1	1454758_a_at	-1.50111	-2.83061	8.02083	0.0426297	0.840343
1668	1700029P11Rik	RIKEN cDNA 1700029P11 gene	1449276_at	0.719515	1.64663	4.12668	0.0426843	0.840343
1669	Yaf2	YY1 associated factor 2	1429839_a_at	-0.986433	-1.98128	5.00766	0.0426843	0.840343
1670	Cyp2c37	cytochrome P450, family 2. subfamily c, polypeptide 37	1419094_at	0.831547	1.77959	2.76248	0.0427319	0.840343
1671	Mettl7a1	methyltransferase like 7A1	1454858_x_at	-0.965233	-1.95238	5.44049	0.0427663	0.840343
1672	Sorl1	sortilin-related receptor, LDLR class A repeats-containing	1460390_at	-0.887319	-1.84974	4.34401	0.042769	0.840343
1673	4933406F09Rik	RIKEN cDNA 4933406F09 gene	1429755_a_at	0.860014	1.81506	6.03086	0.0427778	0.840343
1674	Vamp3	vesicle-associated membrane protein 3	1421102_a_at	-1.02182	-2.03048	5.56706	0.04285	0.840343
1675	Tgfa	transforming growth factor alpha	1421943_at	0.744247	1.6751	3.56157	0.0428553	0.840343
1676	Ngb	neuroglobin	1417996_at	0.963729	1.95035	4.15978	0.0428572	0.840343
1677	Fkbp5	FK506 binding protein 5	1448231_at	-0.665824	-1.58647	5.34661	0.0428578	0.840343
1678	Sltm	SAFB-like, transcription modulator	1443426_at	-0.855263	-1.80909	4.28585	0.0428752	0.840343
1679	Hif3a	hypoxia inducible factor 3, alpha subunit	1447061_at	0.549325	1.4634	3.00316	0.0428903	0.840343
1680	Nxpe3	neurexophilin and PC-esterase domain family, member 3	1436941_at	0.662199	1.58249	3.37245	0.0429059	0.840343
1681	1700049E17Rik1	RIKEN cDNA 1700049E17 gene, gene 1	1430323_at	1.42863	2.69191	6.24855	0.0429099	0.840343
1682	1700049E17Rik2	tandem duplication of RIKEN cDNA 1700049E17 gene, gene 2	1430323_at	1.42863	2.69191	6.24855	0.0429099	0.840343
1683	LOC101056186	uncharacterized LOC101056186	1430323_at	1.42863	2.69191	6.24855	0.0429099	0.840343
1684	Gm1971	predicted gene 1971	1456594_at	0.847051	1.79882	5.44309	0.0429454	0.840343
1685	Clec2e	C-type lectin domain family 2, member e	1458415_at	0.877422	1.83709	5.96154	0.0429688	0.840343
1686	Tmem87b	transmembrane protein 87B	1433740_at	-0.76194	-1.69577	5.08412	0.0429747	0.840343
1687	Got1l1	glutamic-oxaloacetic transaminase 1-like 1	1430238_at	0.696012	1.62002	4.37044	0.0429851	0.840343
1688	Slc13a1	solute carrier family 13 (sodium/sulfate symporters), member 1	1431379_a_at	1.04217	2.05932	4.12617	0.0429878	0.840343
1689	Isca2	iron-sulfur cluster assembly 2 homolog (S. cerevisiae)	1424154_a_at	-1.01756	-2.0245	6.30703	0.043013	0.840343
1690	NA	NA	1458527_at	1.28383	2.43485	6.16401	0.0430386	0.840343
1691	Napsa	napsin A aspartic peptidase	1430744_at	0.553605	1.46775	4.26268	0.0430586	0.840343
1692	Copz2	coatomer protein complex, subunit zeta 2	1418455_at	-1.03366	-2.04721	5.94982	0.0430813	0.840343
1693	Npy1r	neuropeptide Y receptor Y1	1421471_at	0.567725	1.48218	2.9164	0.0430895	0.840343
1694	Myh11	myosin, heavy polypeptide 11, smooth muscle	1418122_at	0.635246	1.5532	4.08469	0.0431006	0.840343
1695	Nek7	NIMA (never in mitosis gene a)-related expressed kinase 7	1448474_at	-1.57916	-2.98795	5.07699	0.043102	0.840343
1696	Tia1	cytotoxic granule-associated RNA binding protein 1	1416814_at	-0.805098	-1.74726	3.31083	0.0431191	0.840343
1697	Ifrd1	interferon-related developmental regulator 1	1416067_at	-0.942033	-1.92123	6.82865	0.0431217	0.840343
1698	Mixl1	Mix1 homeobox-like 1 (Xenopus laevis)	1421505_at	0.898985	1.86475	3.74332	0.0432102	0.840343
1699	1700039E15Rik	RIKEN cDNA 1700039E15 gene	1432395_at	0.639732	1.55804	4.80511	0.0432187	0.840343
1700	Dzip1l	DAZ interacting protein 1-like	1436354_at	1.02317	2.03239	3.50455	0.0432389	0.840343
1701	Papd7	PAP associated domain containing 7	1438003_at	0.578101	1.49288	4.74816	0.0432464	0.840343
1702	Fam134b	family with sequence similarity 134, member B	1450505_a_at	-0.795595	-1.73579	6.74091	0.0432597	0.840343
1703	Serpina1b	serine (or cysteine) preptidase inhibitor, clade A, member 1B	1418282_x_at	1.01411	2.01966	3.18484	0.0432654	0.840343
1704	AU018091	expressed sequence AU018091	1435154_at	0.729832	1.65845	3.80913	0.0432701	0.840343
1705	Vwc2l	von Willebrand factor C domain-containing protein 2-like	1440413_at	1.17803	2.26268	3.97136	0.0433229	0.840343
1706	Hinfp	histone H4 transcription factor	1440255_at	-0.620413	-1.53732	4.72455	0.0433443	0.840343
1707	Taf1a	TATA box binding protein (Tbp)-associated factor, RNA polymerase I, A	1419702_at	-0.596288	-1.51182	4.00994	0.0433516	0.840343
1708	Zfp944	zinc finger protein 944	1425085_at	-0.756081	-1.6889	6.09891	0.0433524	0.840343
1709	4930487N04Rik	RIKEN cDNA 4930487N04 gene	1454324_at	0.716633	1.64334	3.1937	0.0434027	0.840343
1710	Msx3	msh homeobox 3	1421597_a_at	0.728394	1.65679	4.72581	0.0434087	0.840343
1711	AA408396	expressed sequence AA408396	1459478_at	-0.730085	-1.65874	2.56639	0.0434232	0.840343
1712	AU015777	expressed sequence AU015777	1459161_at	0.834954	1.7838	3.26686	0.0434536	0.840343
1713	Slc45a2	solute carrier family 45, member 2	1437430_at	0.999564	1.9994	4.07584	0.0434663	0.840343
1714	Cyp4a12a	cytochrome P450, family 4, subfamily a, polypeptide 12a	1424352_at	0.887508	1.84998	3.87979	0.04349	0.840343
1715	NA	NA	1458980_at	0.650216	1.5694	3.36269	0.0435174	0.840343
1716	NA	NA	1447539_at	0.771832	1.70744	2.72929	0.0435454	0.840343
1717	Kif1b	kinesin family member 1B	1451762_a_at	-0.866622	-1.82339	6.2756	0.043546	0.840343
1718	LOC552912	uncharacterized LOC552912	1440941_at	0.547124	1.46117	5.11676	0.0435467	0.840343
1719	Lats2	large tumor suppressor 2	1419678_at	0.689244	1.61244	5.12213	0.0435522	0.840343
1720	Inip	INTS3 and NABP interacting protein	1429243_at	0.521228	1.43518	5.1728	0.0435526	0.840343
1721	Oplah	5-oxoprolinase (ATP-hydrolysing)	1424359_at	-0.791944	-1.73141	4.49209	0.0435629	0.840343
1722	Tspan10	tetraspanin 10	1426588_at	0.581564	1.49647	4.05831	0.0436327	0.840343
1723	Mavs	mitochondrial antiviral signaling protein	1451176_at	-0.730939	-1.65972	4.73371	0.0436416	0.840343
1724	NA	NA	1457962_at	0.816438	1.76105	3.70026	0.0436418	0.840343
1725	NA	NA	1453615_at	0.627009	1.54436	2.41298	0.0436593	0.840343
1726	Tmem44	transmembrane protein 44	1455044_at	-0.603718	-1.51963	4.88713	0.0436606	0.840343
1727	Nup188	nucleoporin 188	1442314_at	-0.770097	-1.70538	4.20722	0.0436734	0.840343
1728	Cndp1	carnosine dipeptidase 1 (metallopeptidase M20 family)	1455561_at	0.801482	1.74289	3.01373	0.043684	0.840343
1729	Kcnq5	potassium voltage-gated channel, subfamily Q, member 5	1457587_at	0.836988	1.78632	4.40316	0.0436984	0.840343
1730	NA	NA	1444384_at	0.673808	1.59528	4.43214	0.0437224	0.840343
1731	3110047P20Rik	RIKEN cDNA 3110047P20 gene	1460482_at	0.756149	1.68898	3.64166	0.0437557	0.840343
1732	Galnt1	UDP-N-acetyl-alpha-D-galactosamine:polypeptide N-acetylgalactosaminyltransferase 1	1423237_at	-0.811522	-1.75506	5.84826	0.0437585	0.840343
1733	Tmcc3	transmembrane and coiled coil domains 3	1434253_s_at	-1.1921	-2.28486	6.94018	0.0437627	0.840343
1734	D5Ertd521e	DNA segment, Chr 5, ERATO Doi 521, expressed	1446831_at	0.814127	1.75823	3.09043	0.0438074	0.840343
1735	Sfmbt1	Scm-like with four mbt domains 1	1455412_at	-0.784344	-1.72231	3.99782	0.0438593	0.840343
1736	Zbtb44	zinc finger and BTB domain containing 44	1427271_at	-0.829794	-1.77743	5.39914	0.0438664	0.840343
1737	Csprs	component of Sp100-rs	1460416_s_at	1.7185	3.29094	7.2688	0.0438737	0.840343
1738	Gm15433	predicted pseudogene 15433	1460416_s_at	1.7185	3.29094	7.2688	0.0438737	0.840343
1739	Gm2666	predicted gene 2666	1460416_s_at	1.7185	3.29094	7.2688	0.0438737	0.840343
1740	Gm7609	predicted pseudogene 7609	1460416_s_at	1.7185	3.29094	7.2688	0.0438737	0.840343
1741	LOC100041903	uncharacterized LOC100041903	1460416_s_at	1.7185	3.29094	7.2688	0.0438737	0.840343
1742	LOC100503923	uncharacterized LOC100503923	1460416_s_at	1.7185	3.29094	7.2688	0.0438737	0.840343
1743	LOC101055758	component of Sp100-rs-like	1460416_s_at	1.7185	3.29094	7.2688	0.0438737	0.840343
1744	Tnrc6a	trinucleotide repeat containing 6a	1455128_x_at	-1.0572	-2.08089	5.68598	0.0440061	0.840343
1745	5530400K19Rik	RIKEN cDNA 5530400K19 gene	1432683_at	1.22604	2.33923	6.03443	0.0440262	0.840343
1746	4930563J15Rik	RIKEN cDNA 4930563J15 gene	1457994_at	0.760589	1.69418	2.90885	0.0440336	0.840343
1747	9430025N12Rik	RIKEN cDNA 9430025N12 gene	1440836_at	-0.602173	-1.518	4.45283	0.0440757	0.840343
1748	Setd1b	SET domain containing 1B	1440836_at	-0.602173	-1.518	4.45283	0.0440757	0.840343
1749	9030625N01Rik	RIKEN cDNA 9030625N01 gene	1429917_at	0.556186	1.47038	3.54035	0.0441219	0.840343
1750	NA	NA	1443519_at	0.746292	1.67748	3.38697	0.0441376	0.840343
1751	Ceacam1	carcinoembryonic antigen-related cell adhesion molecule 1	1450494_x_at	-1.1116	-2.16084	7.55758	0.0441948	0.840343
1752	Nufip2	nuclear fragile X mental retardation protein interacting protein 2	1435632_at	-1.55918	-2.94686	4.43974	0.0442021	0.840343
1753	E330037M01Rik	RIKEN cDNA E330037M01 gene	1441187_at	1.58034	2.9904	4.15731	0.0442573	0.840343
1754	4933431I19Rik	RIKEN cDNA 4933431I19 gene	1432178_at	1.14991	2.21899	5.17596	0.0442579	0.840343
1755	Rgmb	repulsive guidance molecule family member B	1459366_at	0.647772	1.56675	3.33578	0.0443344	0.840343
1756	Letm2	leucine zipper-EF-hand containing transmembrane protein 2	1443076_at	0.522254	1.4362	5.28681	0.0443874	0.840343
1757	Rab30	RAB30, member RAS oncogene family	1426452_a_at	-0.604383	-1.52033	4.59045	0.0443907	0.840343
1758	Zdhhc20	zinc finger, DHHC domain containing 20	1459724_at	0.714874	1.64134	5.50936	0.0444043	0.840343
1759	3830422I06Rik	RIKEN cDNA 3830422I06 gene	1433237_at	0.997816	1.99697	4.21317	0.0444165	0.840343
1760	Mfsd11	major facilitator superfamily domain containing 11	1455487_at	-0.583946	-1.49894	5.04418	0.044445	0.840343
1761	Pde1b	phosphodiesterase 1B, Ca2+-calmodulin dependent	1449420_at	0.718671	1.64567	3.89169	0.0444494	0.840343
1762	Slc6a8	solute carrier family 6 (neurotransmitter transporter, creatine), member 8	1448596_at	-0.607749	-1.52388	6.1338	0.0445334	0.840343
1763	B4galnt2	beta-1,4-N-acetyl-galactosaminyl transferase 2	1439853_at	0.910544	1.87975	3.69947	0.0445337	0.840343
1764	Pid1	phosphotyrosine interaction domain containing 1	1444969_at	0.670707	1.59185	4.25115	0.0445407	0.840343
1765	Fam72a	family with sequence similarity 72, member A	1456163_at	0.604999	1.52098	3.38687	0.0445703	0.840343
1766	Klhdc10	kelch domain containing 10	1428771_at	-0.568349	-1.48283	5.09078	0.0446136	0.840343
1767	Fxr1	fragile X mental retardation gene 1, autosomal homolog	1452247_at	-1.06038	-2.08549	4.16629	0.0446233	0.840343
1768	Ciapin1	cytokine induced apoptosis inhibitor 1	1440356_at	0.664381	1.58489	4.37262	0.0446475	0.840343
1769	2900056M20Rik	RIKEN cDNA 2900056M20 gene	1438575_a_at	-1.05342	-2.07544	2.84922	0.0446493	0.840343
1770	Usp7	ubiquitin specific peptidase 7	1437118_at	-0.706051	-1.63133	6.44014	0.0446823	0.840343
1771	5430434F05Rik	RIKEN cDNA 5430434F05 gene	1454255_at	0.744739	1.67567	5.64825	0.044723	0.840343
1772	Zdhhc9	zinc finger, DHHC domain containing 9	1454787_at	-1.04318	-2.06076	4.36226	0.0447366	0.840343
1773	Cmtr1	cap methyltransferase 1	1423681_at	-0.593234	-1.50863	3.5936	0.0447546	0.840343
1774	Rnf8	ring finger protein 8	1423681_at	-0.593234	-1.50863	3.5936	0.0447546	0.840343
1775	NA	NA	1443108_at	-0.634488	-1.55239	2.64968	0.0447673	0.840343
1776	Ak3	adenylate kinase 3	1432436_a_at	-0.918911	-1.89069	7.09721	0.0448171	0.840343
1777	Ntmt1	N-terminal Xaa-Pro-Lys N-methyltransferase 1	1456340_at	1.56762	2.96416	8.84685	0.0448436	0.840343
1778	Farp2	FERM, RhoGEF and pleckstrin domain protein 2	1440799_s_at	-0.846379	-1.79798	2.32106	0.0448522	0.840343
1779	Eya2	eyes absent 2 homolog (Drosophila)	1424127_at	-0.80722	-1.74984	3.86187	0.0448626	0.840343
1780	Pla2g15	phospholipase A2, group XV	1422341_s_at	-1.0095	-2.01321	5.69519	0.0448872	0.840343
1781	Dhx37	DEAH (Asp-Glu-Ala-His) box polypeptide 37	1443493_at	0.67558	1.59724	4.70961	0.0449025	0.840343
1782	Lactb	lactamase, beta	1449014_at	-0.705376	-1.63057	3.57912	0.0449921	0.840343
1783	Kdm7a	lysine (K)-specific demethylase 7A	1459821_x_at	0.840788	1.79103	5.1878	0.0450135	0.840343
1784	Ptx3	pentraxin related gene	1418666_at	0.982506	1.97589	3.51556	0.0450258	0.840343
1785	Ncbp2	nuclear cap binding protein subunit 2	1423045_at	-0.956188	-1.94018	3.96458	0.0450347	0.840343
1786	Qprt	quinolinate phosphoribosyltransferase	1418837_at	0.985637	1.98019	4.26108	0.045065	0.840343
1787	Rhog	ras homolog gene family, member G	1422572_at	-0.904218	-1.87153	5.77939	0.0450701	0.840343
1788	Aff4	AF4/FMR2 family, member 4	1458959_at	-0.956825	-1.94103	3.48609	0.0450718	0.840343
1789	9030218A15Rik	RIKEN cDNA 9030218A15 gene	1432790_at	0.583838	1.49883	3.94592	0.0450822	0.840343
1790	Hrsp12	heat-responsive protein 12	1428326_s_at	-0.706394	-1.63172	4.62554	0.0450899	0.840343
1791	Tmem150c	transmembrane protein 150C	1439975_at	0.665296	1.58589	4.06576	0.0450902	0.840343
1792	Psmd7	proteasome (prosome, macropain) 26S subunit, non-ATPase, 7	1451056_at	-0.765324	-1.69975	6.86828	0.045124	0.840343
1793	Pigr	polymeric immunoglobulin receptor	1455490_at	-2.03883	-4.10911	7.46945	0.0452323	0.840343
1794	Ddah1	dimethylarginine dimethylaminohydrolase 1	1455400_at	0.706725	1.6321	3.3523	0.0452449	0.840343
1795	NA	NA	1443704_at	0.651731	1.57105	3.62265	0.0452572	0.840343
1796	NA	NA	1425502_x_at	-0.670687	-1.59183	2.46218	0.045305	0.840343
1797	Hspa4l	heat shock protein 4 like	1439093_at	-0.569033	-1.48353	3.76903	0.0453345	0.840343
1798	Vps54	vacuolar protein sorting 54 (yeast)	1449095_at	-1.33437	-2.52164	5.70624	0.0453598	0.840343
1799	Olfr17	olfactory receptor 17	1422365_at	0.689899	1.61317	3.44278	0.0453678	0.840343
1800	1810046K07Rik	RIKEN cDNA 1810046K07 gene	1453547_at	0.770707	1.70611	3.5754	0.045393	0.840343
1801	Gm19696	predicted gene, 19696	1443908_at	0.852802	1.806	3.77504	0.0454025	0.840343
1802	Pisd-ps3	phosphatidylserine decarboxylase, pseudogene 3	1453144_at	1.02667	2.03731	7.4681	0.0454032	0.840343
1803	Sox4	SRY (sex determining region Y)-box 4	1449370_at	-0.929851	-1.90508	7.11312	0.0454062	0.840343
1804	C87414	expressed sequence C87414	1458392_at	1.35473	2.55749	5.06941	0.0454111	0.840343
1805	Bet1	blocked early in transport 1 homolog (S. cerevisiae)	1416867_at	-0.630808	-1.54843	5.80385	0.0454163	0.840343
1806	Cdh10	cadherin 10	1425092_at	0.595284	1.51077	2.37359	0.04546	0.840343
1807	Map7	microtubule-associated protein 7	1421835_at	-1.05922	-2.0838	6.26833	0.045463	0.840343
1808	NA	NA	1445699_at	0.738195	1.66809	4.04338	0.0454845	0.840343
1809	Trpc5	transient receptor potential cation channel, subfamily C, member 5	1422048_at	0.719128	1.64619	3.04588	0.0455196	0.840343
1810	NA	NA	1458042_at	1.47012	2.77045	7.23443	0.0455198	0.840343
1811	NA	NA	1442543_at	0.541767	1.45575	4.27798	0.0455364	0.840343
1812	2700029L08Rik	RIKEN cDNA 2700029L08 gene	1430823_at	0.665995	1.58666	4.22499	0.0455395	0.840343
1813	Bace1	beta-site APP cleaving enzyme 1	1450384_at	-0.556275	-1.47047	4.25028	0.0455397	0.840343
1814	Gm13777	predicted gene 13777	1416277_a_at	-0.944142	-1.92404	8.98243	0.0455411	0.840343
1815	Rplp1	ribosomal protein, large, P1	1416277_a_at	-0.944142	-1.92404	8.98243	0.0455411	0.840343
1816	Sema3e	sema domain, immunoglobulin domain (Ig), short basic domain, secreted, (semaphorin) 3E	1442226_at	0.652806	1.57222	2.86616	0.0455703	0.840343
1817	NA	NA	1457122_at	-0.836796	-1.78608	2.7134	0.045634	0.840343
1818	Gm4961	kinesin superfamily protein 2C pseudogene	1456841_at	1.00481	2.00668	3.88721	0.045642	0.840343
1819	Ak3	adenylate kinase 3	1423717_at	-1.26002	-2.39499	5.98924	0.045655	0.840343
1820	Abcg8	ATP-binding cassette, sub-family G (WHITE), member 8	1420656_at	0.658355	1.57828	5.14368	0.0456681	0.840343
1821	Qser1	glutamine and serine rich 1	1452331_s_at	-0.516033	-1.43002	4.93063	0.0457231	0.840343
1822	Pitpnm1	phosphatidylinositol transfer protein, membrane-associated 1	1438974_x_at	-0.688867	-1.61202	3.65878	0.0457237	0.840343
1823	Iapp	islet amyloid polypeptide	1423509_a_at	0.830739	1.7786	4.08018	0.0457639	0.840343
1824	Pyroxd2	pyridine nucleotide-disulphide oxidoreductase domain 2	1437590_at	-0.603218	-1.5191	3.62508	0.0457645	0.840343
1825	Nr2e3	nuclear receptor subfamily 2, group E, member 3	1423631_at	0.803416	1.74523	3.70914	0.0457656	0.840343
1826	NA	NA	AFFX-MURINE_b1_at	0.525548	1.43948	9.33463	0.0457871	0.840343
1827	Sgpp1	sphingosine-1-phosphate phosphatase 1	1420822_s_at	-1.14075	-2.20496	5.24644	0.0458263	0.840343
1828	NA	NA	1442877_at	0.680937	1.60318	3.6828	0.0458267	0.840343
1829	NA	NA	1459449_at	-0.734926	-1.66431	3.33389	0.0458429	0.840343
1830	Ankrd12	ankyrin repeat domain 12	1436610_at	-0.578339	-1.49313	3.36792	0.0458534	0.840343
1831	4930424E08Rik	RIKEN cDNA 4930424E08 gene	1454516_at	0.614915	1.53147	4.12687	0.0459775	0.840343
1832	Rapgef4	Rap guanine nucleotide exchange factor (GEF) 4	1444034_at	0.562555	1.47688	4.56297	0.0459862	0.840343
1833	Gnb1	guanine nucleotide binding protein (G protein), beta 1	1454696_at	-1.00812	-2.01128	7.66099	0.0460189	0.840343
1834	Cd37	CD37 antigen	1425736_at	0.568413	1.48289	4.58943	0.0460481	0.840343
1835	Cab39l	calcium binding protein 39-like	1426367_at	-1.05875	-2.08313	4.21234	0.0460567	0.840343
1836	1700010D01Rik	RIKEN cDNA 1700010D01 gene	1429636_at	0.751569	1.68362	4.12213	0.0460769	0.840343
1837	Gm5941	predicted gene 5941	1429636_at	0.751569	1.68362	4.12213	0.0460769	0.840343
1838	NA	NA	1458252_at	1.65446	3.14804	6.09991	0.0461567	0.840343
1839	2900092D14Rik	RIKEN cDNA 2900092D14 gene	1429857_at	0.739728	1.66986	4.14231	0.04618	0.840343
1840	Gpx4	glutathione peroxidase 4	1451695_a_at	-1.16724	-2.24582	8.61272	0.0461911	0.840343
1841	Tmtc3	transmembrane and tetratricopeptide repeat containing 3	1458305_at	-0.615819	-1.53243	3.55926	0.0462263	0.840343
1842	Clec4e	C-type lectin domain family 4, member e	1420330_at	0.871753	1.82988	3.87089	0.0462528	0.840343
1843	NA	NA	1458752_at	1.39476	2.62944	4.91566	0.046254	0.840343
1844	Kif3c	kinesin family member 3C	1434947_at	0.590582	1.50585	5.28888	0.0462693	0.840343
1845	Acbd3	acyl-Coenzyme A binding domain containing 3	1456316_a_at	-0.596575	-1.51212	6.33435	0.0463371	0.840343
1846	4930502M04Rik	RIKEN cDNA 4930502M04 gene	1432325_at	0.902554	1.86937	4.1614	0.0463655	0.840343
1847	Qk	quaking	1417073_a_at	-0.800127	-1.74125	3.02339	0.0463693	0.840343
1848	Ddhd2	DDHD domain containing 2	1435376_at	-1.30577	-2.47216	6.08836	0.0463989	0.840343
1849	Nkd2	naked cuticle 2 homolog (Drosophila)	1419466_at	1.00356	2.00494	4.62103	0.0464366	0.840343
1850	Srrm2	serine/arginine repetitive matrix 2	1427902_at	-0.823113	-1.76922	6.40518	0.046438	0.840343
1851	Pfpl	pore forming protein-like	1417759_at	0.941064	1.91994	3.1817	0.0464425	0.840343
1852	Slco1b2	solute carrier organic anion transporter family, member 1b2	1427826_a_at	0.653301	1.57276	2.55718	0.0464472	0.840343
1853	Tecpr1	tectonin beta-propeller repeat containing 1	1434175_s_at	-0.636061	-1.55408	4.98231	0.046448	0.840343
1854	Fbxo3	F-box protein 3	1455047_at	-0.874758	-1.8337	5.01349	0.0465038	0.840343
1855	Map3k12	mitogen-activated protein kinase kinase kinase 12	1438908_at	-1.76002	-3.38702	5.50767	0.0465106	0.840343
1856	Pcbp2	poly(rC) binding protein 2	1438908_at	-1.76002	-3.38702	5.50767	0.0465106	0.840343
1857	NA	NA	1456539_at	0.83817	1.78778	2.88641	0.0465107	0.840343
1858	2900057C01Rik	RIKEN cDNA 2900057C01 gene	1432853_at	0.527343	1.44127	4.67816	0.0465567	0.840343
1859	Vmn1r42	vomeronasal 1 receptor 42	1422369_at	0.926104	1.90014	4.75584	0.0465592	0.840343
1860	Hdlbp	high density lipoprotein (HDL) binding protein	1449615_s_at	-0.805519	-1.74777	7.97654	0.0465692	0.840343
1861	Pik3r4	phosphatidylinositol 3 kinase, regulatory subunit, polypeptide 4, p150	1460352_s_at	-0.69617	-1.6202	4.95706	0.0466033	0.840343
1862	Cyr61	cysteine rich protein 61	1457823_at	1.26814	2.4085	4.75517	0.0466063	0.840343
1863	Ang4	angiogenin, ribonuclease A family, member 4	1438364_x_at	0.950708	1.93282	3.49968	0.0466759	0.840343
1864	Six4	sine oculis-related homeobox 4	1425767_a_at	0.705569	1.63079	3.96826	0.0467114	0.840343
1865	Pknox1	Pbx/knotted 1 homeobox	1437470_at	-0.63076	-1.54838	4.48091	0.0467127	0.840343
1866	Nfatc2ip	nuclear factor of activated T cells, cytoplasmic, calcineurin dependent 2 interacting protein	1451781_at	0.744968	1.67594	4.02636	0.046781	0.840343
1867	Xrcc5	X-ray repair complementing defective repair in Chinese hamster cells 5	1451968_at	-0.739571	-1.66968	5.62011	0.0468082	0.840343
1868	Gal	galanin	1460668_at	0.678762	1.60077	4.29399	0.0468094	0.840343
1869	Psme3	proteaseome (prosome, macropain) activator subunit 3 (PA28 gamma, Ki)	1418079_at	-0.753908	-1.68636	6.27864	0.0468264	0.840343
1870	Fpr-rs3	formyl peptide receptor, related sequence 3	1422350_at	0.813072	1.75695	4.36451	0.0468365	0.840343
1871	Thbs2	thrombospondin 2	1450663_at	0.944354	1.92433	4.50603	0.0468669	0.840343
1872	Srr	serine racemase	1419664_at	-0.755855	-1.68863	2.73384	0.0468747	0.840343
1873	Chfr	checkpoint with forkhead and ring finger domains	1433550_at	-1.0061	-2.00847	5.30285	0.046882	0.840343
1874	Cnot6l	CCR4-NOT transcription complex, subunit 6-like	1425480_at	-0.974143	-1.96447	6.18288	0.0468895	0.840343
1875	Adcy2	adenylate cyclase 2	1455462_at	0.713609	1.6399	4.56672	0.0469032	0.840343
1876	NA	NA	1459303_at	0.879309	1.83949	2.76886	0.046908	0.840343
1877	Glis2	GLIS family zinc finger 2	1416598_at	0.712001	1.63807	3.09844	0.0469142	0.840343
1878	A630023P12Rik	RIKEN cDNA A630023P12 gene	1455370_at	0.825527	1.77218	3.73346	0.0469357	0.840343
1879	Ranbp2	RAN binding protein 2	1450690_at	-1.01769	-2.02468	5.293	0.0470201	0.840343
1880	Arcn1	archain 1	1423743_at	-0.689568	-1.6128	7.53486	0.0470323	0.840343
1881	4833413E03Rik	RIKEN cDNA 4833413E03 gene	1430115_at	0.611372	1.52771	3.70401	0.0470746	0.840343
1882	9630005C17Rik	RIKEN cDNA 9630005C17 gene	1430268_at	0.591764	1.50709	4.02117	0.0470956	0.840343
1883	5430439C14Rik	RIKEN cDNA 5430439C14 gene	1432937_at	0.548083	1.46214	3.20931	0.0471127	0.840343
1884	Tgfb2	transforming growth factor, beta 2	1423250_a_at	0.621264	1.53822	4.46949	0.0471346	0.840343
1885	Nfix	nuclear factor I/X	1423493_a_at	-0.813579	-1.75757	6.51923	0.047148	0.840343
1886	Atp8b4	ATPase, class I, type 8B, member 4	1445522_at	0.542455	1.45645	4.37751	0.0471679	0.840343
1887	Gbf1	golgi-specific brefeldin A-resistance factor 1	1438207_at	-0.568692	-1.48318	5.04424	0.047176	0.840343
1888	Psmb1	proteasome (prosome, macropain) subunit, beta type 1	1448166_a_at	-1.05052	-2.07128	7.27352	0.0472086	0.840343
1889	9130214F15Rik	RIKEN cDNA 9130214F15 gene	1432753_at	0.936905	1.91442	3.09113	0.0472371	0.840343
1890	5730412P04Rik	RIKEN cDNA 5730412P04 gene	1454134_at	1.08868	2.12679	3.97134	0.0472761	0.840343
1891	Lrcol1	leucine rich colipase-like 1	1440419_at	0.588535	1.50372	2.73639	0.0472866	0.840343
1892	Prkaa2	protein kinase, AMP-activated, alpha 2 catalytic subunit	1429463_at	-1.64379	-3.12487	4.11758	0.0472966	0.840343
1893	Hamp	hepcidin antimicrobial peptide	1419196_at	0.686384	1.60925	3.53081	0.0473001	0.840343
1894	Mlec	malectin	1448569_at	-1.01184	-2.01648	6.23281	0.0473065	0.840343
1895	Ide	insulin degrading enzyme	1423121_at	-0.855531	-1.80942	4.49792	0.0473126	0.840343
1896	Lonrf1	LON peptidase N-terminal domain and ring finger 1	1455665_at	-0.739181	-1.66923	5.24838	0.0473648	0.840343
1897	NA	NA	1447393_at	0.655866	1.57556	4.79639	0.0473758	0.840343
1898	Aknaos	AT-hook transcription factor, opposite strand	1430207_at	0.810049	1.75327	4.42475	0.0473829	0.840343
1899	Kif5a	kinesin family member 5A	1434670_at	0.557519	1.47174	3.81377	0.0474112	0.840343
1900	AA517650	expressed sequence AA517650	1449781_at	0.882225	1.84322	3.20665	0.0474162	0.840343
1901	Fam115c	family with sequence similarity 115, member C	1424761_at	-0.592706	-1.50807	5.01489	0.0474182	0.840343
1902	Cnnm3	cyclin M3	1420481_at	-0.577845	-1.49262	5.50671	0.0474829	0.840343
1903	Dcdc2c	doublecortin domain containing 2C	1453930_at	1.23479	2.35347	3.90358	0.0474983	0.840343
1904	NA	NA	1446615_at	0.892346	1.85619	3.31661	0.0475	0.840343
1905	1700091H14Rik	RIKEN cDNA 1700091H14 gene	1449832_at	1.70875	3.26879	7.42325	0.0475111	0.840343
1906	Gm8068	predicted gene 8068	1449832_at	1.70875	3.26879	7.42325	0.0475111	0.840343
1907	Gramd3	GRAM domain containing 3	1428737_s_at	-0.647781	-1.56676	5.54087	0.047518	0.840343
1908	Kazn	kazrin, periplakin interacting protein	1431711_a_at	-0.502446	-1.41661	4.42778	0.0475392	0.840343
1909	Samd4b	sterile alpha motif domain containing 4B	1460034_at	-0.888088	-1.85072	5.73666	0.0475875	0.840343
1910	NA	NA	1446887_at	1.67787	3.19956	6.97797	0.0476642	0.840343
1911	Pomp	proteasome maturation protein	1416979_at	-0.978412	-1.9703	7.21004	0.0476731	0.840343
1912	NA	NA	1457610_at	1.07514	2.10693	5.61985	0.0476754	0.840343
1913	NA	NA	1426074_at	1.47249	2.77501	6.97266	0.0476777	0.840343
1914	4930594M17Rik	RIKEN cDNA 4930594M17 gene	1432368_at	0.724312	1.65211	3.52525	0.0477079	0.840343
1915	NA	NA	1445733_at	0.634811	1.55273	3.10598	0.047722	0.840343
1916	Zfand5	zinc finger, AN1-type domain 5	1416085_s_at	-1.94126	-3.84041	9.02066	0.0477253	0.840343
1917	Ftmt	ferritin mitochondrial	1421347_at	0.588949	1.50415	4.07963	0.0477369	0.840343
1918	Serinc1	serine incorporator 1	1415838_at	-1.07416	-2.1055	7.38747	0.047754	0.840343
1919	Pbp2	phosphatidylethanolamine binding protein 2	1424793_a_at	0.634725	1.55264	3.97956	0.0477575	0.840343
1920	BC094435	cDNA sequence BC094435	1448715_x_at	1.22135	2.33165	11.2093	0.0477743	0.840343
1921	Ccrn4l	CCR4 carbon catabolite repression 4-like (S. cerevisiae)	1448715_x_at	1.22135	2.33165	11.2093	0.0477743	0.840343
1922	Cog6	component of oligomeric golgi complex 6	1448715_x_at	1.22135	2.33165	11.2093	0.0477743	0.840343
1923	Sgip1	SH3-domain GRB2-like (endophilin) interacting protein 1	1448715_x_at	1.22135	2.33165	11.2093	0.0477743	0.840343
1924	Cd36	CD36 antigen	1450883_a_at	-1.68442	-3.21412	8.74312	0.0478102	0.840343
1925	4933406F09Rik	RIKEN cDNA 4933406F09 gene	1454411_at	1.43313	2.70032	6.97018	0.0478138	0.840343
1926	NA	NA	1419923_at	1.14153	2.20615	7.04343	0.0478353	0.840343
1927	Ugt3a1	UDP glycosyltransferases 3 family, polypeptide A1	1424493_s_at	0.751137	1.68312	5.15462	0.0478451	0.840343
1928	NA	NA	1445609_at	0.611448	1.52779	2.72819	0.0478499	0.840343
1929	Sprr2i	small proline-rich protein 2I	1422963_at	0.674108	1.59561	2.84069	0.0478505	0.840343
1930	Endod1	endonuclease domain containing 1	1426540_at	0.700034	1.62454	5.28289	0.0478603	0.840343
1931	Sp4	trans-acting transcription factor 4	1421504_at	0.666981	1.58775	4.91254	0.0478957	0.840343
1932	Eapp	E2F-associated phosphoprotein	1432444_a_at	-0.870353	-1.82811	6.61581	0.0479145	0.840343
1933	Man1a2	mannosidase, alpha, class 1A, member 2	1420977_at	-0.974644	-1.96516	6.21088	0.0480489	0.840343
1934	Dtd2	D-tyrosyl-tRNA deacylase 2	1453522_at	0.627422	1.5448	5.3075	0.0480512	0.840343
1935	Tnks2	tankyrase, TRF1-interacting ankyrin-related ADP-ribose polymerase 2	1428388_at	-0.924222	-1.89766	6.95177	0.0480536	0.840343
1936	NA	NA	1439681_at	-1.18234	-2.26945	2.9754	0.0480625	0.840343
1937	Raet1a	retinoic acid early transcript 1, alpha	1420603_s_at	0.730077	1.65873	4.12074	0.0481505	0.840343
1938	Raet1b	retinoic acid early transcript beta	1420603_s_at	0.730077	1.65873	4.12074	0.0481505	0.840343
1939	Raet1c	retinoic acid early transcript gamma	1420603_s_at	0.730077	1.65873	4.12074	0.0481505	0.840343
1940	Raet1d	retinoic acid early transcript delta	1420603_s_at	0.730077	1.65873	4.12074	0.0481505	0.840343
1941	Raet1e	retinoic acid early transcript 1E	1420603_s_at	0.730077	1.65873	4.12074	0.0481505	0.840343
1942	Rimklb	ribosomal modification protein rimK-like family member B	1435533_s_at	0.758093	1.69125	3.92235	0.0481762	0.840343
1943	Tcf7l2	transcription factor 7 like 2, T cell specific, HMG box	1425229_a_at	-1.5165	-2.86095	6.62968	0.0481801	0.840343
1944	6430590A07Rik	RIKEN cDNA 6430590A07 gene	1442536_at	0.883435	1.84476	5.82372	0.0481809	0.840343
1945	Ube2h	ubiquitin-conjugating enzyme E2H	1418631_at	-0.747606	-1.679	7.17747	0.0482126	0.840343
1946	Kcnd3	potassium voltage-gated channel, Shal-related family, member 3	1435720_at	0.595272	1.51076	3.77505	0.048217	0.840343
1947	4930544G11Rik	RIKEN cDNA 4930544G11 gene	1449035_at	0.945434	1.92577	3.18569	0.0482387	0.840343
1948	E330012B07Rik	RIKEN cDNA E330012B07 gene	1456299_at	0.590074	1.50532	3.64178	0.0482504	0.840343
1949	NA	NA	1458606_at	0.710214	1.63605	3.95538	0.0482661	0.840343
1950	Pde9a	phosphodiesterase 9A	1449403_at	-0.652222	-1.57159	4.26815	0.0482867	0.840343
1951	Fbn2	fibrillin 2	1454830_at	0.553861	1.46801	2.57774	0.0483217	0.840343
1952	Acsl4	acyl-CoA synthetase long-chain family member 4	1433531_at	-1.74993	-3.36343	6.6654	0.0483437	0.840343
1953	9430037O13Rik	RIKEN cDNA 9430037O13 gene	1430663_at	0.748792	1.68038	3.02881	0.0483655	0.840343
1954	Cript	cysteine-rich PDZ-binding protein	1423487_at	-0.709073	-1.63475	4.31121	0.0483867	0.840343
1955	Galc	galactosylceramidase	1452907_at	-0.569079	-1.48358	5.23531	0.0484223	0.840343
1956	1700093K21Rik	RIKEN cDNA 1700093K21 gene	1420702_at	0.610124	1.52639	2.99281	0.0484279	0.840343
1957	NA	NA	1447099_at	0.603099	1.51898	3.08379	0.0484381	0.840343
1958	Slc35c2	solute carrier family 35, member C2	1420054_s_at	-0.930445	-1.90586	4.25816	0.0484479	0.840343
1959	NA	NA	1444793_at	0.805907	1.74824	3.54888	0.0484562	0.840343
1960	Arhgef6	Rac/Cdc42 guanine nucleotide exchange factor (GEF) 6	1429012_at	-1.20981	-2.31307	5.29332	0.0484745	0.840343
1961	Arnt	aryl hydrocarbon receptor nuclear translocator	1421721_a_at	-0.72534	-1.65329	5.93048	0.0485258	0.840343
1962	4933409L14Rik	RIKEN cDNA 4933409L14 gene	1453423_at	0.782821	1.72049	3.69481	0.048551	0.840343
1963	Rptn	repetin	1433210_at	0.566638	1.48107	3.4413	0.0485524	0.840343
1964	NA	NA	1459240_at	0.71613	1.64277	4.19905	0.0485673	0.840343
1965	Eif5	eukaryotic translation initiation factor 5	1433631_at	-1.48032	-2.7901	8.26343	0.0485915	0.840343
1966	Slc25a42	solute carrier family 25, member 42	1424790_at	-0.688888	-1.61204	3.56041	0.0486263	0.840343
1967	NA	NA	1446553_at	0.614312	1.53083	4.02385	0.0486585	0.840343
1968	Shbg	sex hormone binding globulin	1421602_at	0.805927	1.74827	3.77216	0.0486741	0.840343
1969	Anks1b	ankyrin repeat and sterile alpha motif domain containing 1B	1449634_a_at	1.02591	2.03624	4.23465	0.0486831	0.840343
1970	Hoxa1	homeobox A1	1420565_at	0.897404	1.86271	3.81519	0.0487127	0.840343
1971	Tomm7	translocase of outer mitochondrial membrane 7 homolog (yeast)	1428216_s_at	0.666766	1.58751	4.43521	0.0487213	0.840343
1972	1700111N16Rik	RIKEN cDNA 1700111N16 gene	1432256_at	0.727873	1.6562	2.98191	0.048815	0.840343
1973	Dhrs1	dehydrogenase/reductase (SDR family) member 1	1415677_at	-0.722229	-1.64973	5.73804	0.0488288	0.840343
1974	C76336	expressed sequence C76336	1448012_at	1.06281	2.089	5.54914	0.0488596	0.840343
1975	NA	NA	1458454_at	0.576907	1.49165	3.42993	0.0488844	0.840343
1976	4930403D09Rik	RIKEN cDNA 4930403D09 gene	1441249_at	0.796318	1.73666	3.90021	0.0488882	0.840343
1977	Tmem56	transmembrane protein 56	1456718_at	-1.7784	-3.43044	2.37996	0.048901	0.840343
1978	Sh2d5	SH2 domain containing 5	1439434_x_at	0.663241	1.58364	4.07819	0.0489047	0.840343
1979	NA	NA	1425113_x_at	1.58078	2.99132	9.35017	0.0489366	0.840343
1980	Zfp30	zinc finger protein 30	1449813_at	0.665595	1.58622	3.78281	0.0489597	0.840343
1981	NA	NA	1459450_at	0.707638	1.63313	2.73801	0.0489808	0.840343
1982	Zfp191	zinc finger protein 191	1450762_s_at	-0.96663	-1.95427	4.09959	0.0489822	0.840343
1983	Ufsp2	UFM1-specific peptidase 2	1418319_at	-0.830833	-1.77871	5.91647	0.0489825	0.840343
1984	Tob2	transducer of ERBB2, 2	1448667_x_at	-1.55343	-2.93514	5.17284	0.0489832	0.840343
1985	Neu1	neuraminidase 1	1416831_at	-1.32357	-2.50285	5.50114	0.0490018	0.840343
1986	Pilrb1	paired immunoglobin-like type 2 receptor beta 1	1422041_at	0.770853	1.70628	5.32843	0.0490483	0.840343
1987	Plekha8	pleckstrin homology domain containing, family A (phosphoinositide binding specific) member 8	1436128_at	-0.635484	-1.55346	4.58772	0.0490641	0.840343
1988	Ankib1	ankyrin repeat and IBR domain containing 1	1429193_at	-1.29989	-2.46211	4.94331	0.0490852	0.840343
1989	Rnf2	ring finger protein 2	1424873_at	-0.676157	-1.59788	5.70073	0.0491249	0.840343
1990	Hspa1a	heat shock protein 1A	1452388_at	-1.15884	-2.23277	3.40064	0.0491293	0.840343
1991	Nhlh1	nescient helix loop helix 1	1419533_at	0.668715	1.58966	2.96357	0.0491611	0.840343
1992	NA	NA	AFFX-r2-Bs-lys-3_at	-1.38808	-2.6173	3.67814	0.0491614	0.840343
1993	Rgs16	regulator of G-protein signaling 16	1451452_a_at	0.691908	1.61542	5.79151	0.0491634	0.840343
1994	Pgam5	phosphoglycerate mutase family member 5	1428080_at	-0.851275	-1.80409	4.78735	0.0492004	0.840343
1995	Rab4b	RAB4B, member RAS oncogene family	1451643_a_at	-0.803014	-1.74474	5.12721	0.0492669	0.840343
1996	Tmem41b	transmembrane protein 41B	1428587_at	-0.700408	-1.62496	5.01771	0.0492741	0.840343
1997	NA	NA	1434279_at	1.3953	2.63042	7.65769	0.0492934	0.840343
1998	Mier1	mesoderm induction early response 1 homolog (Xenopus laevis	1433755_at	-0.797462	-1.73804	5.51463	0.0493022	0.840343
1999	Ruvbl2	RuvB-like protein 2	1422482_at	-0.693612	-1.61733	5.73111	0.0493153	0.840343
[truncated: 45,644 more rows]
